# Supplementary material for: Affinity-based proteomics reveals novel binding partners for Rab46 in endothelial cells
Source: Sci Rep. 2021 Feb 18;11:4054. doi: 10.1038/s41598-021-83560-y (PMC7893075; doi:10.1038/s41598-021-83560-y)
Supplement: Supplementary file 3 — Supplementary Information 3. [file 41598_2021_83560_MOESM3_ESM.xlsx]

## Sheet: QLtoGFP_original
Affinity-based proteomics reveals novel binding partners for Rab46 in endothelial cells
Lucia Pedicini1, Sabina D Wiktor1, Katie J Simmons1, Ashley Money1, Lynn McKeown1⸹
1Leeds Institute of Cardiovascular and Metabolic Medicine, Faculty of Medicine and Health, University of Leeds, Leeds. LS2 9JT.
Row	Index	Peak Name	m/z	Ret. Time	Group	Use	t-value	p-value	Mean 1	Mean 2	Median 1	Median 2	Sigma 1	Sigma 2	Delta	Fold Change	Log (Fold Change)
1	1	sp|P04264|K2C1_HUMAN	N/A	N/A	Keratin, type II cytoskeletal 1 OS=Homo sapiens GN=KRT1 PE=1 SV=6	TRUE	-1.62621	0.12344	2.1974e+07	2.86806e+07	1.74131e+07	3.09609e+07	1.15787e+07	4.35973e+06	-6.70665e+06	0.766161	-0.11568
2	2	sp|P35579|MYH9_HUMAN	N/A	N/A	Myosin-9 OS=Homo sapiens GN=MYH9 PE=1 SV=4	TRUE	1.41097	0.1774	5.05799e+06	2.95026e+06	4.19667e+06	3.75869e+06	4.04887e+06	1.92093e+06	2.10773e+06	1.71442	0.234117
3	3	sp|P35527|K1C9_HUMAN	N/A	N/A	Keratin, type I cytoskeletal 9 OS=Homo sapiens GN=KRT9 PE=1 SV=3	TRUE	-0.791745	0.44009	1.89869e+07	2.16702e+07	1.57337e+07	1.9209e+07	9.21856e+06	4.28805e+06	-2.68324e+06	0.876178	-0.0574076
4	4	sp|P35908|K22E_HUMAN	N/A	N/A	Keratin, type II cytoskeletal 2 epidermal OS=Homo sapiens GN=KRT2 PE=1 SV=2	TRUE	-1.07193	0.29965	1.33489e+07	1.65954e+07	1.00439e+07	1.69601e+07	8.78353e+06	2.32534e+06	-3.24657e+06	0.80437	-0.0945443
5	5	sp|Q15149|PLEC_HUMAN	N/A	N/A	Plectin OS=Homo sapiens GN=PLEC PE=1 SV=3	TRUE	-1.3635	0.1916	168837	327173	171378	228026	26662.3	347352	-158336	0.516048	-0.28731
6	6	sp|P13645|K1C10_HUMAN	N/A	N/A	Keratin, type I cytoskeletal 10 OS=Homo sapiens GN=KRT10 PE=1 SV=6	TRUE	-0.511137	0.61624	1.39635e+07	1.56525e+07	9.57261e+06	1.68289e+07	9.47337e+06	2.91956e+06	-1.68897e+06	0.892096	-0.0495886
7	7	sp|P08670|VIME_HUMAN	N/A	N/A	Vimentin OS=Homo sapiens GN=VIM PE=1 SV=4	TRUE	-3.02913	0.00798	7.60628e+06	1.54684e+07	5.98839e+06	1.80474e+07	3.36969e+06	7.01961e+06	-7.86211e+06	0.491731	-0.308273
8	8	sp|P21333|FLNA_HUMAN	N/A	N/A	Filamin-A OS=Homo sapiens GN=FLNA PE=1 SV=4	TRUE	0.683838	0.50386	414899	372793	384106	394194	59762.9	174784	42106	1.11295	0.0464747
9	9	sp|Q9BSW2|EFC4B_HUMAN	N/A	N/A	EF-hand calcium-binding domain-containing protein 4B OS=Homo sapiens GN=CRACR2A PE=1 SV=1	TRUE	11.2922	4.9383e-09	3.64507e+07	20971.3	3.70787e+07	18588.3	9.67827e+06	11637.9	3.64298e+07	1738.12	3.24008
10	10	sp|O75369|FLNB_HUMAN	N/A	N/A	Filamin-B OS=Homo sapiens GN=FLNB PE=1 SV=2	TRUE	2.42152	0.02771	459312	319144	443798	317046	103085	139744	140167	1.4392	0.15812
11	11	sp|Q86YZ3|HORN_HUMAN	N/A	N/A	Hornerin OS=Homo sapiens GN=HRNR PE=1 SV=2	TRUE	0.979685	0.34182	687299	452297	271625	524297	706325	137712	235002	1.51957	0.181722
12	12	sp|P15924|DESP_HUMAN	N/A	N/A	Desmoplakin OS=Homo sapiens GN=DSP PE=1 SV=3	TRUE	0.514892	0.61367	636189	524569	221370	545843	615953	208697	111620	1.21278	0.0837832
13	13	sp|P02751|FINC_HUMAN	N/A	N/A	Fibronectin OS=Homo sapiens GN=FN1 PE=1 SV=4	TRUE	-2.94917	0.00943	263612	500306	240525	596930	76625.9	228255	-236694	0.526901	-0.278271
14	14	sp|P48681|NEST_HUMAN	N/A	N/A	Nestin OS=Homo sapiens GN=NES PE=1 SV=2	TRUE	-3.60876	0.00236	101060	317526	112604	289508	44684.5	174315	-216467	0.318272	-0.497202
15	15	sp|P49327|FAS_HUMAN	N/A	N/A	Fatty acid synthase OS=Homo sapiens GN=FASN PE=1 SV=3	TRUE	1.91326	0.07378	751123	488900	927498	436153	343593	225836	262223	1.53635	0.186491
16	16	sp|P13647|K2C5_HUMAN	N/A	N/A	Keratin, type II cytoskeletal 5 OS=Homo sapiens GN=KRT5 PE=1 SV=3	TRUE	0.289628	0.77582	5.32764e+06	4.87238e+06	2.76366e+06	5.05185e+06	4.68651e+06	523872	455266	1.09344	0.0387942
17	17	sp|P04275|VWF_HUMAN	N/A	N/A	von Willebrand factor OS=Homo sapiens GN=VWF PE=1 SV=4	TRUE	-1.65157	0.11811	280618	392946	285775	419829	70236	191568	-112328	0.714139	-0.146218
18	18	sp|P02533|K1C14_HUMAN	N/A	N/A	Keratin, type I cytoskeletal 14 OS=Homo sapiens GN=KRT14 PE=1 SV=4	TRUE	0.208412	0.83754	2.48331e+06	2.368e+06	2.22493e+06	2.37441e+06	1.64641e+06	210655	115309	1.04869	0.0206491
19	19	tr|A0A087WVQ6|A0A087WVQ6_HUMAN	N/A	N/A	Clathrin heavy chain OS=Homo sapiens GN=CLTC PE=1 SV=1	TRUE	0.887547	0.38793	426890	380110	489164	375109	144826	63460.8	46779.6	1.12307	0.0504062
20	20	sp|P08238|HS90B_HUMAN	N/A	N/A	Heat shock protein HSP 90-beta OS=Homo sapiens GN=HSP90AB1 PE=1 SV=4	TRUE	0.083395	0.93457	912782	904270	937871	812537	157103	262845	8512.32	1.00941	0.0040691
21	21	sp|P11142|HSP7C_HUMAN	N/A	N/A	Heat shock cognate 71 kDa protein OS=Homo sapiens GN=HSPA8 PE=1 SV=1	TRUE	3.11577	0.00666	3.59026e+06	2.25355e+06	3.87822e+06	2.20424e+06	1.1294e+06	617194	1.33671e+06	1.59316	0.202258
22	22	sp|P07996|TSP1_HUMAN	N/A	N/A	Thrombospondin-1 OS=Homo sapiens GN=THBS1 PE=1 SV=2	TRUE	2.5745	0.02037	1.79063e+06	1.06591e+06	1.74587e+06	1.03502e+06	838891	97172.1	724723	1.67991	0.225287
23	23	sp|P07437|TBB5_HUMAN	N/A	N/A	Tubulin beta chain OS=Homo sapiens GN=TUBB PE=1 SV=2	TRUE	2.15363	0.04686	2.33934e+06	1.61206e+06	2.80271e+06	1.67509e+06	947221	359378	727283	1.45115	0.161713
24	24	sp|P11021|GRP78_HUMAN	N/A	N/A	78 kDa glucose-regulated protein OS=Homo sapiens GN=HSPA5 PE=1 SV=2	TRUE	-2.42249	0.02765	1.58683e+06	7.8068e+06	1.63066e+06	1.75689e+06	355056	7.69458e+06	-6.21997e+06	0.203263	-0.691942
25	25	sp|P53621|COPA_HUMAN	N/A	N/A	Coatomer subunit alpha OS=Homo sapiens GN=COPA PE=1 SV=2	TRUE	1.13081	0.2748	598603	451006	787874	323802	318123	228303	147596	1.32726	0.122956
26	26	sp|P35580|MYH10_HUMAN	N/A	N/A	Myosin-10 OS=Homo sapiens GN=MYH10 PE=1 SV=3	TRUE	0.729	0.47654	365452	270212	157090	265694	383894	78981	95240.1	1.35246	0.131126
27	27	sp|P13639|EF2_HUMAN	N/A	N/A	Elongation factor 2 OS=Homo sapiens GN=EEF2 PE=1 SV=4	TRUE	0.25952	0.79854	1.61032e+06	1.53061e+06	1.47717e+06	1.10227e+06	521318	759796	79711.3	1.05208	0.022048
28	28	sp|P19338|NUCL_HUMAN	N/A	N/A	Nucleolin OS=Homo sapiens GN=NCL PE=1 SV=3	TRUE	1.07534	0.29817	1.43749e+06	1.26031e+06	1.31598e+06	1.17254e+06	421747	257792	177178	1.14058	0.0571271
29	29	sp|Q5VTE0|EF1A3_HUMAN	N/A	N/A	Putative elongation factor 1-alpha-like 3 OS=Homo sapiens GN=EEF1A1P5 PE=5 SV=1	TRUE	1.62447	0.12381	3.53259e+06	2.56261e+06	4.29174e+06	2.34733e+06	1.5605e+06	879567	969976	1.37851	0.13941
30	30	sp|P02538|K2C6A_HUMAN	N/A	N/A	Keratin, type II cytoskeletal 6A OS=Homo sapiens GN=KRT6A PE=1 SV=3	TRUE	-0.669295	0.51285	989080	1.14979e+06	753630	1.01337e+06	653845	302369	-160715	0.860223	-0.0653888
31	31	sp|Q08211|DHX9_HUMAN	N/A	N/A	ATP-dependent RNA helicase A OS=Homo sapiens GN=DHX9 PE=1 SV=4	TRUE	-0.617255	0.54575	345011	387992	367854	450593	102496	182025	-42981.2	0.889222	-0.05099
32	32	sp|P60709|ACTB_HUMAN	N/A	N/A	Actin, cytoplasmic 1 OS=Homo sapiens GN=ACTB PE=1 SV=1	TRUE	0.276388	0.78579	2.99474e+06	2.87707e+06	2.90072e+06	2.24576e+06	675169	1.08417e+06	117669	1.0409	0.0174086
33	33	sp|P06733|ENOA_HUMAN	N/A	N/A	Alpha-enolase OS=Homo sapiens GN=ENO1 PE=1 SV=2	TRUE	-1.4129	0.17684	1.55454e+06	1.77937e+06	1.48439e+06	1.85998e+06	216334	425539	-224826	0.873649	-0.0586632
34	34	sp|P07355|ANXA2_HUMAN	N/A	N/A	Annexin A2 OS=Homo sapiens GN=ANXA2 PE=1 SV=2	TRUE	0.669083	0.51298	1.93888e+06	1.7936e+06	1.83523e+06	1.53035e+06	428412	490707	145282	1.081	0.0338258
35	35	tr|A0A0A0MRV0|A0A0A0MRV0_HUMAN	N/A	N/A	Ribosome-binding protein 1 OS=Homo sapiens GN=RRBP1 PE=1 SV=1	TRUE	1.11803	0.28006	151631	115675	119670	103482	71984.8	64235.4	35955.2	1.31083	0.117546
36	36	sp|Q14764|MVP_HUMAN	N/A	N/A	Major vault protein OS=Homo sapiens GN=MVP PE=1 SV=4	TRUE	-1.3912	0.18321	584648	791221	651333	873463	297943	331151	-206572	0.738919	-0.131403
37	37	sp|P11940|PABP1_HUMAN	N/A	N/A	Polyadenylate-binding protein 1 OS=Homo sapiens GN=PABPC1 PE=1 SV=2	TRUE	-0.0721712	0.94336	650668	656424	638129	562079	76832.2	226610	-5756.39	0.991231	-0.00382526
38	38	sp|P02545|LMNA_HUMAN	N/A	N/A	Prelamin-A/C OS=Homo sapiens GN=LMNA PE=1 SV=1	TRUE	-1.63452	0.12167	348242	427263	353435	350598	39588	139529	-79021.8	0.815051	-0.088815
39	39	sp|Q09666|AHNK_HUMAN	N/A	N/A	Neuroblast differentiation-associated protein AHNAK OS=Homo sapiens GN=AHNAK PE=1 SV=2	TRUE	-0.96547	0.34868	387545	441047	383730	522717	76599.6	147546	-53501.5	0.878694	-0.0561622
40	40	sp|P14923|PLAK_HUMAN	N/A	N/A	Junction plakoglobin OS=Homo sapiens GN=JUP PE=1 SV=3	TRUE	-0.503044	0.62179	721611	825171	482111	693538	466922	404247	-103560	0.874498	-0.058241
41	41	sp|Q71U36|TBA1A_HUMAN	N/A	N/A	Tubulin alpha-1A chain OS=Homo sapiens GN=TUBA1A PE=1 SV=1	TRUE	1.66133	0.11611	6.56342e+06	4.87846e+06	8.01504e+06	4.90931e+06	2.76599e+06	1.26772e+06	1.68496e+06	1.34539	0.128848
42	42	sp|Q9UBN7|HDAC6_HUMAN	N/A	N/A	Histone deacetylase 6 OS=Homo sapiens GN=HDAC6 PE=1 SV=2	TRUE	-0.734187	0.47346	826412	922720	851407	1.05452e+06	333806	208418	-96307.9	0.895626	-0.0478732
43	43	sp|P98160|PGBM_HUMAN	N/A	N/A	Basement membrane-specific heparan sulfate proteoglycan core protein OS=Homo sapiens GN=HSPG2 PE=1 SV=4	TRUE	-0.827246	0.42026	381209	581176	150398	402552	476703	546475	-199967	0.655928	-0.183144
44	44	sp|Q16666|IF16_HUMAN	N/A	N/A	Gamma-interferon-inducible protein 16 OS=Homo sapiens GN=IFI16 PE=1 SV=3	TRUE	-0.053508	0.95799	266463	269127	216804	304999	107424	103748	-2663.7	0.990102	-0.00431987
45	45	sp|Q14204|DYHC1_HUMAN	N/A	N/A	Cytoplasmic dynein 1 heavy chain 1 OS=Homo sapiens GN=DYNC1H1 PE=1 SV=5	TRUE	3.72005	0.00186	247223	155451	261669	162180	65267.9	34891.2	91772	1.59036	0.201495
46	46	sp|Q01813|PFKAP_HUMAN	N/A	N/A	ATP-dependent 6-phosphofructokinase, platelet type OS=Homo sapiens GN=PFKP PE=1 SV=2	TRUE	1.14542	0.26888	349704	314622	364295	280417	66763	63128	35081.4	1.1115	0.0459107
47	47	sp|P18124|RL7_HUMAN	N/A	N/A	60S ribosomal protein L7 OS=Homo sapiens GN=RPL7 PE=1 SV=1	TRUE	-1.36475	0.19122	1.21188e+06	1.83539e+06	1.29504e+06	1.44695e+06	252673	1.34711e+06	-623508	0.660286	-0.180268
48	48	sp|P02768|ALBU_HUMAN	N/A	N/A	Serum albumin OS=Homo sapiens GN=ALB PE=1 SV=2	TRUE	-0.399597	0.69474	4.99907e+06	5.85795e+06	2.117e+06	7.43251e+06	5.25536e+06	3.73625e+06	-858884	0.853382	-0.0688568
49	49	sp|P17844|DDX5_HUMAN	N/A	N/A	Probable ATP-dependent RNA helicase DDX5 OS=Homo sapiens GN=DDX5 PE=1 SV=1	TRUE	-0.295252	0.7716	196942	209338	218304	167049	82844.4	94873.7	-12396	0.940785	-0.0265097
50	50	sp|P21980|TGM2_HUMAN	N/A	N/A	Protein-glutamine gamma-glutamyltransferase 2 OS=Homo sapiens GN=TGM2 PE=1 SV=2	TRUE	-2.21271	0.0418	450808	541860	473149	546849	106745	62007.6	-91051.8	0.831964	-0.0798953
51	51	sp|P36578|RL4_HUMAN	N/A	N/A	60S ribosomal protein L4 OS=Homo sapiens GN=RPL4 PE=1 SV=5	TRUE	0.299179	0.76865	736905	682361	767403	441383	321577	442412	54543.9	1.07993	0.0333973
52	52	sp|Q00839|HNRPU_HUMAN	N/A	N/A	Heterogeneous nuclear ribonucleoprotein U OS=Homo sapiens GN=HNRNPU PE=1 SV=6	TRUE	0.514631	0.61385	538090	500168	641655	426172	179461	129086	37922.1	1.07582	0.0317391
53	53	sp|P67809|YBOX1_HUMAN	N/A	N/A	Nuclease-sensitive element-binding protein 1 OS=Homo sapiens GN=YBX1 PE=1 SV=3	TRUE	-0.817666	0.42556	83313.9	109341	92147.1	57343.5	17518.3	93872.7	-26027.2	0.761963	-0.118066
54	54	sp|Q9Y490|TLN1_HUMAN	N/A	N/A	Talin-1 OS=Homo sapiens GN=TLN1 PE=1 SV=3	TRUE	-0.306179	0.76342	544999	611493	592526	811504	417040	500563	-66494.6	0.891259	-0.0499962
55	55	sp|P08779|K1C16_HUMAN	N/A	N/A	Keratin, type I cytoskeletal 16 OS=Homo sapiens GN=KRT16 PE=1 SV=4	TRUE	-0.978979	0.34216	1.72727e+06	2.22134e+06	1.19189e+06	1.9642e+06	1.46546e+06	380493	-494074	0.777578	-0.109256
56	56	sp|P13797|PLST_HUMAN	N/A	N/A	Plastin-3 OS=Homo sapiens GN=PLS3 PE=1 SV=4	TRUE	-1.19089	0.25107	546556	627137	550621	530621	109187	171127	-80580.7	0.87151	-0.0597276
57	57	sp|P23396|RS3_HUMAN	N/A	N/A	40S ribosomal protein S3 OS=Homo sapiens GN=RPS3 PE=1 SV=2	TRUE	2.62511	0.01838	2.43229e+06	1.43892e+06	3.13027e+06	1.44722e+06	1.12977e+06	111160	993367	1.69036	0.227978
58	58	sp|P46940|IQGA1_HUMAN	N/A	N/A	Ras GTPase-activating-like protein IQGAP1 OS=Homo sapiens GN=IQGAP1 PE=1 SV=1	TRUE	0.196297	0.84685	159171	154176	152482	126688	40774.3	64537.8	4995.04	1.0324	0.0138473
59	59	sp|Q8N1N4|K2C78_HUMAN	N/A	N/A	Keratin, type II cytoskeletal 78 OS=Homo sapiens GN=KRT78 PE=2 SV=2	TRUE	0.231741	0.81968	369293	346720	214039	381443	282434	74977.6	22572.8	1.0651	0.027392
60	60	sp|Q02413|DSG1_HUMAN	N/A	N/A	Desmoglein-1 OS=Homo sapiens GN=DSG1 PE=1 SV=2	TRUE	-0.167435	0.86913	410641	428619	281672	409617	310497	85758.2	-17978.2	0.958056	-0.0186093
61	61	sp|Q7L2E3|DHX30_HUMAN	N/A	N/A	Putative ATP-dependent RNA helicase DHX30 OS=Homo sapiens GN=DHX30 PE=1 SV=1	TRUE	0.469973	0.64472	97218.6	85437.3	72670.2	84558.6	48816.1	57206.7	11781.2	1.13789	0.0561016
62	62	sp|O43707|ACTN4_HUMAN	N/A	N/A	Alpha-actinin-4 OS=Homo sapiens GN=ACTN4 PE=1 SV=2	TRUE	-0.842243	0.41207	242750	386965	151882	191427	183397	479829	-144215	0.627317	-0.202513
63	63	sp|P25705|ATPA_HUMAN	N/A	N/A	ATP synthase subunit alpha, mitochondrial OS=Homo sapiens GN=ATP5A1 PE=1 SV=1	TRUE	1.60743	0.12751	1.34687e+06	1.00314e+06	1.60506e+06	1.05583e+06	513437	384583	343722	1.34265	0.127961
64	64	tr|A0A0D9SF53|A0A0D9SF53_HUMAN	N/A	N/A	ATP-dependent RNA helicase DDX3X OS=Homo sapiens GN=DDX3X PE=1 SV=1	TRUE	-0.468969	0.64542	288392	310653	304704	317987	102621	98729.4	-22260.9	0.928342	-0.0322922
65	65	sp|Q06830|PRDX1_HUMAN	N/A	N/A	Peroxiredoxin-1 OS=Homo sapiens GN=PRDX1 PE=1 SV=1	TRUE	0.0194725	0.9847	5.88654e+06	5.86401e+06	7.56002e+06	5.41616e+06	2.49177e+06	2.41612e+06	22528.5	1.00384	0.00166529
66	66	sp|P55072|TERA_HUMAN	N/A	N/A	Transitional endoplasmic reticulum ATPase OS=Homo sapiens GN=VCP PE=1 SV=4	TRUE	-4.09845	0.00084	281417	349710	282320	346771	29501.5	40356.7	-68293.7	0.804714	-0.0943587
67	67	sp|P63244|GBLP_HUMAN	N/A	N/A	Guanine nucleotide-binding protein subunit beta-2-like 1 OS=Homo sapiens GN=GNB2L1 PE=1 SV=3	TRUE	1.37101	0.1893	1.46784e+06	1.10826e+06	1.69167e+06	1.13774e+06	774124	140678	359572	1.32445	0.122034
68	68	sp|P61247|RS3A_HUMAN	N/A	N/A	40S ribosomal protein S3a OS=Homo sapiens GN=RPS3A PE=1 SV=2	TRUE	-0.996766	0.33372	1.23821e+06	1.51922e+06	1.33687e+06	1.30221e+06	490864	688752	-281011	0.815029	-0.0888268
69	69	sp|Q07065|CKAP4_HUMAN	N/A	N/A	Cytoskeleton-associated protein 4 OS=Homo sapiens GN=CKAP4 PE=1 SV=2	TRUE	-0.717506	0.48341	218365	308731	265666	197607	71070.5	371089	-90365.9	0.707299	-0.150397
70	70	sp|P09651|ROA1_HUMAN	N/A	N/A	Heterogeneous nuclear ribonucleoprotein A1 OS=Homo sapiens GN=HNRNPA1 PE=1 SV=5	TRUE	-2.69612	0.0159	413332	668757	436575	786903	107128	263251	-255425	0.61806	-0.208969
71	71	sp|Q15646|OASL_HUMAN	N/A	N/A	2'-5'-oligoadenylate synthase-like protein OS=Homo sapiens GN=OASL PE=1 SV=2	TRUE	0.39811	0.69581	1.08706e+06	976848	1.39473e+06	612215	601390	572820	110215	1.11283	0.0464279
72	72	sp|Q9NSD9|SYFB_HUMAN	N/A	N/A	Phenylalanine--tRNA ligase beta subunit OS=Homo sapiens GN=FARSB PE=1 SV=3	TRUE	-1.84142	0.08418	577398	886145	665175	876757	130496	485782	-308747	0.651584	-0.18603
73	73	sp|P04083|ANXA1_HUMAN	N/A	N/A	Annexin A1 OS=Homo sapiens GN=ANXA1 PE=1 SV=2	TRUE	1.25155	0.22872	484874	416200	402193	399700	155725	53358.4	68673.9	1.165	0.0663267
74	74	sp|P14625|ENPL_HUMAN	N/A	N/A	Endoplasmin OS=Homo sapiens GN=HSP90B1 PE=1 SV=1	TRUE	-1.16541	0.26093	871590	1.09565e+06	710079	840225	295601	495263	-224059	0.795501	-0.0993593
75	75	sp|Q14444|CAPR1_HUMAN	N/A	N/A	Caprin-1 OS=Homo sapiens GN=CAPRIN1 PE=1 SV=2	TRUE	-1.48054	0.15815	175967	250702	136134	177382	66152.4	136222	-74735.5	0.701895	-0.153728
76	76	sp|Q9Y5B9|SP16H_HUMAN	N/A	N/A	FACT complex subunit SPT16 OS=Homo sapiens GN=SUPT16H PE=1 SV=1	TRUE	0.275332	0.78659	2.30014e+06	1.97879e+06	587789	633439	2.67163e+06	2.26326e+06	321350	1.1624	0.0653545
77	77	sp|Q7Z2W4|ZCCHV_HUMAN	N/A	N/A	Zinc finger CCCH-type antiviral protein 1 OS=Homo sapiens GN=ZC3HAV1 PE=1 SV=3	TRUE	0.948159	0.35715	269236	237293	251942	242901	75584.6	67097.3	31943.4	1.13462	0.0548488
78	78	sp|P39023|RL3_HUMAN	N/A	N/A	60S ribosomal protein L3 OS=Homo sapiens GN=RPL3 PE=1 SV=2	TRUE	-0.816651	0.42612	405277	530611	382060	319063	142449	437827	-125333	0.763794	-0.117024
79	79	sp|P26038|MOES_HUMAN	N/A	N/A	Moesin OS=Homo sapiens GN=MSN PE=1 SV=3	TRUE	-1.92927	0.07163	170144	247973	158861	280573	51581.6	109480	-77828.9	0.686139	-0.163588
80	80	tr|F8VPD4|F8VPD4_HUMAN	N/A	N/A	CAD protein OS=Homo sapiens GN=CAD PE=1 SV=1	TRUE	3.86926	0.00136	327299	124544	388047	134779	147332	54831.3	202755	2.62798	0.419621
81	81	sp|P08729|K2C7_HUMAN	N/A	N/A	Keratin, type II cytoskeletal 7 OS=Homo sapiens GN=KRT7 PE=1 SV=5	TRUE	-2.79067	0.01309	178244	280790	233833	270707	89680.1	64108.7	-102546	0.634794	-0.197367
82	82	sp|Q13283|G3BP1_HUMAN	N/A	N/A	Ras GTPase-activating protein-binding protein 1 OS=Homo sapiens GN=G3BP1 PE=1 SV=1	TRUE	-0.652287	0.52348	525302	666415	289740	429085	445316	472130	-141113	0.78825	-0.103336
83	83	sp|P14618|KPYM_HUMAN	N/A	N/A	Pyruvate kinase PKM OS=Homo sapiens GN=PKM PE=1 SV=4	TRUE	-0.887411	0.388	686552	743038	683158	761333	78497.6	174080	-56486.7	0.923979	-0.034338
84	84	sp|P62424|RL7A_HUMAN	N/A	N/A	60S ribosomal protein L7a OS=Homo sapiens GN=RPL7A PE=1 SV=2	TRUE	-0.662109	0.51733	424705	520969	427489	367005	169741	401790	-96264.7	0.81522	-0.0887251
85	85	sp|P04843|RPN1_HUMAN	N/A	N/A	Dolichyl-diphosphooligosaccharide--protein glycosyltransferase subunit 1 OS=Homo sapiens GN=RPN1 PE=1 SV=1	TRUE	-0.188547	0.85282	322120	331074	374235	343279	122611	72544.6	-8953.77	0.972955	-0.0119071
86	86	sp|P52272|HNRPM_HUMAN	N/A	N/A	Heterogeneous nuclear ribonucleoprotein M OS=Homo sapiens GN=HNRNPM PE=1 SV=3	TRUE	-0.742644	0.46846	354627	394663	444364	418836	142273	76904.3	-40035.4	0.898558	-0.046454
87	87	sp|Q02878|RL6_HUMAN	N/A	N/A	60S ribosomal protein L6 OS=Homo sapiens GN=RPL6 PE=1 SV=3	TRUE	-0.687385	0.50168	515871	610614	517150	499373	87163.5	404201	-94742.7	0.84484	-0.0732254
88	88	sp|P62701|RS4X_HUMAN	N/A	N/A	40S ribosomal protein S4, X isoform OS=Homo sapiens GN=RPS4X PE=1 SV=2	TRUE	-1.63611	0.12133	662238	929507	639548	766311	239740	427426	-267269	0.712462	-0.147239
89	89	sp|P27816|MAP4_HUMAN	N/A	N/A	Microtubule-associated protein 4 OS=Homo sapiens GN=MAP4 PE=1 SV=3	TRUE	-0.828055	0.41982	212923	277927	229113	180095	76289.7	222809	-65004.5	0.76611	-0.115709
90	90	sp|P49411|EFTU_HUMAN	N/A	N/A	Elongation factor Tu, mitochondrial OS=Homo sapiens GN=TUFM PE=1 SV=2	TRUE	3.08474	0.0071	992967	593937	1.17849e+06	626401	357984	149811	399029	1.67184	0.223194
91	91	sp|P30101|PDIA3_HUMAN	N/A	N/A	Protein disulfide-isomerase A3 OS=Homo sapiens GN=PDIA3 PE=1 SV=4	TRUE	-0.369349	0.71671	264073	284454	312729	285460	111642	122229	-20380.9	0.928351	-0.0322878
92	92	sp|P05388|RLA0_HUMAN	N/A	N/A	60S acidic ribosomal protein P0 OS=Homo sapiens GN=RPLP0 PE=1 SV=1	TRUE	0.493157	0.6286	1.17955e+06	1.09682e+06	1.39167e+06	1.14034e+06	462206	199163	82733.5	1.07543	0.0315824
93	93	sp|Q8NBS9|TXND5_HUMAN	N/A	N/A	Thioredoxin domain-containing protein 5 OS=Homo sapiens GN=TXNDC5 PE=1 SV=2	TRUE	-1.7305	0.10278	539060	687493	530221	608921	102089	236207	-148433	0.784095	-0.105631
94	94	sp|P17655|CAN2_HUMAN	N/A	N/A	Calpain-2 catalytic subunit OS=Homo sapiens GN=CAPN2 PE=1 SV=6	TRUE	1.97046	0.06634	451829	374241	471432	390181	102977	57873.6	77587.4	1.20732	0.0818221
95	95	sp|P00338|LDHA_HUMAN	N/A	N/A	L-lactate dehydrogenase A chain OS=Homo sapiens GN=LDHA PE=1 SV=2	TRUE	2.10869	0.05108	2.22651e+06	1.52659e+06	2.58992e+06	1.52205e+06	939773	329206	699921	1.45849	0.163902
96	96	sp|P10809|CH60_HUMAN	N/A	N/A	60 kDa heat shock protein, mitochondrial OS=Homo sapiens GN=HSPD1 PE=1 SV=2	TRUE	0.499055	0.62453	778330	719587	781365	591314	202803	289087	58743.7	1.08164	0.0340809
97	97	sp|P26599|PTBP1_HUMAN	N/A	N/A	Polypyrimidine tract-binding protein 1 OS=Homo sapiens GN=PTBP1 PE=1 SV=1	TRUE	-1.60322	0.12844	531588	650682	598897	644268	191411	114129	-119094	0.816971	-0.0877935
98	98	sp|Q7KZF4|SND1_HUMAN	N/A	N/A	Staphylococcal nuclease domain-containing protein 1 OS=Homo sapiens GN=SND1 PE=1 SV=1	TRUE	-3.51989	0.00284	147663	243735	133704	235100	45951	67772.3	-96071.2	0.605837	-0.217644
99	99	sp|Q12906|ILF3_HUMAN	N/A	N/A	Interleukin enhancer-binding factor 3 OS=Homo sapiens GN=ILF3 PE=1 SV=3	TRUE	-5.01616	0.00013	200510	321817	207440	322134	49759.4	52796.3	-121307	0.623056	-0.205473
100	100	sp|O00425|IF2B3_HUMAN	N/A	N/A	Insulin-like growth factor 2 mRNA-binding protein 3 OS=Homo sapiens GN=IGF2BP3 PE=1 SV=2	TRUE	-1.54585	0.14169	147608	202083	119436	175211	77031.9	72405.5	-54475	0.730433	-0.13642
101	101	sp|P22626|ROA2_HUMAN	N/A	N/A	Heterogeneous nuclear ribonucleoproteins A2/B1 OS=Homo sapiens GN=HNRNPA2B1 PE=1 SV=2	TRUE	-3.71269	0.00189	172107	505215	158948	536201	69543.8	260025	-333108	0.340661	-0.467677
102	102	sp|Q5D862|FILA2_HUMAN	N/A	N/A	Filaggrin-2 OS=Homo sapiens GN=FLG2 PE=1 SV=1	TRUE	-0.288372	0.77676	348308	367764	311465	344604	176327	99377.1	-19455.8	0.947097	-0.0236055
103	103	sp|Q9NR30|DDX21_HUMAN	N/A	N/A	Nucleolar RNA helicase 2 OS=Homo sapiens GN=DDX21 PE=1 SV=5	TRUE	-1.21247	0.24293	206885	678339	226550	256714	104159	1.16185e+06	-471454	0.304988	-0.515718
104	104	sp|O60506|HNRPQ_HUMAN	N/A	N/A	Heterogeneous nuclear ribonucleoprotein Q OS=Homo sapiens GN=SYNCRIP PE=1 SV=2	TRUE	0.290177	0.77541	46574.5	41001.5	26286	41355.5	54407.5	18959.4	5572.97	1.13592	0.0553481
105	105	sp|P62805|H4_HUMAN	N/A	N/A	Histone H4 OS=Homo sapiens GN=HIST1H4A PE=1 SV=2	TRUE	-1.67379	0.11361	677922	2.40577e+06	631354	380928	307092	3.08164e+06	-1.72785e+06	0.28179	-0.550074
106	106	sp|P78527|PRKDC_HUMAN	N/A	N/A	DNA-dependent protein kinase catalytic subunit OS=Homo sapiens GN=PRKDC PE=1 SV=3	TRUE	0.0385979	0.96969	279933	276795	214752	135735	133579	204105	3138.41	1.01134	0.00489649
107	107	sp|P13010|XRCC5_HUMAN	N/A	N/A	X-ray repair cross-complementing protein 5 OS=Homo sapiens GN=XRCC5 PE=1 SV=3	TRUE	-4.18484	0.0007	157241	259482	180555	245380	43392.8	59068.4	-102241	0.605979	-0.217542
108	108	sp|P38646|GRP75_HUMAN	N/A	N/A	Stress-70 protein, mitochondrial OS=Homo sapiens GN=HSPA9 PE=1 SV=2	TRUE	1.33119	0.20178	611041	524283	715132	555043	157621	115685	86757.4	1.16548	0.0665041
109	109	sp|P61978|HNRPK_HUMAN	N/A	N/A	Heterogeneous nuclear ribonucleoprotein K OS=Homo sapiens GN=HNRNPK PE=1 SV=1	TRUE	-0.776575	0.44874	763481	823043	833644	831655	216741	77246.5	-59561.9	0.927632	-0.0326242
110	110	sp|P50454|SERPH_HUMAN	N/A	N/A	Serpin H1 OS=Homo sapiens GN=SERPINH1 PE=1 SV=2	TRUE	0.814076	0.42755	945497	779890	1.27392e+06	777405	521536	316939	165607	1.21235	0.0836266
111	111	sp|Q92499|DDX1_HUMAN	N/A	N/A	ATP-dependent RNA helicase DDX1 OS=Homo sapiens GN=DDX1 PE=1 SV=2	TRUE	-0.439142	0.66643	200057	211645	225480	204738	75226.1	24665.2	-11588.4	0.945246	-0.0244552
112	112	sp|P23246|SFPQ_HUMAN	N/A	N/A	Splicing factor, proline- and glutamine-rich OS=Homo sapiens GN=SFPQ PE=1 SV=2	TRUE	-2.21651	0.04149	116006	242126	135323	179593	38353.4	166336	-126120	0.479115	-0.31956
113	113	sp|Q12905|ILF2_HUMAN	N/A	N/A	Interleukin enhancer-binding factor 2 OS=Homo sapiens GN=ILF2 PE=1 SV=2	TRUE	-0.803262	0.43359	283802	320030	314070	327077	107588	82044.4	-36227.6	0.886799	-0.0521746
114	114	sp|P05141|ADT2_HUMAN	N/A	N/A	ADP/ATP translocase 2 OS=Homo sapiens GN=SLC25A5 PE=1 SV=7	TRUE	1.2141	0.24233	1.15393e+06	832905	1.69336e+06	960881	733785	301302	321022	1.38542	0.141583
115	115	tr|E9PK25|E9PK25_HUMAN	N/A	N/A	Cofilin-1 OS=Homo sapiens GN=CFL1 PE=1 SV=1	TRUE	-0.337096	0.74043	1.53353e+06	1.60411e+06	1.72636e+06	1.73445e+06	310061	546203	-70573.7	0.956004	-0.0195401
116	116	sp|P19013|K2C4_HUMAN	N/A	N/A	Keratin, type II cytoskeletal 4 OS=Homo sapiens GN=KRT4 PE=1 SV=4	TRUE	1.01464	0.32537	145124	121512	148338	124446	26329.8	64656.9	23611.6	1.19431	0.0771185
117	117	sp|P41091|IF2G_HUMAN	N/A	N/A	Eukaryotic translation initiation factor 2 subunit 3 OS=Homo sapiens GN=EIF2S3 PE=1 SV=3	TRUE	-1.88354	0.07793	121696	166793	127636	149595	25404.7	67185.9	-45097.5	0.72962	-0.136903
118	118	tr|A0A024R4M0|A0A024R4M0_HUMAN	N/A	N/A	40S ribosomal protein S9 OS=Homo sapiens GN=RPS9 PE=1 SV=1	TRUE	-0.413299	0.68487	1.01065e+06	1.15316e+06	990573	573923	234718	1.00746e+06	-142511	0.876417	-0.0572894
119	119	sp|P12956|XRCC6_HUMAN	N/A	N/A	X-ray repair cross-complementing protein 6 OS=Homo sapiens GN=XRCC6 PE=1 SV=2	TRUE	-2.1284	0.04919	271717	368068	250580	353495	103223	88253.7	-96350.6	0.738226	-0.131811
120	120	tr|G8JLB6|G8JLB6_HUMAN	N/A	N/A	Heterogeneous nuclear ribonucleoprotein H OS=Homo sapiens GN=HNRNPH1 PE=1 SV=1	TRUE	-0.567252	0.57842	366200	397653	356058	416964	132836	100129	-31453.5	0.920902	-0.0357865
121	121	sp|P62277|RS13_HUMAN	N/A	N/A	40S ribosomal protein S13 OS=Homo sapiens GN=RPS13 PE=1 SV=2	TRUE	-1.65955	0.11647	391482	815833	378195	348396	108903	759338	-424351	0.479856	-0.318889
122	122	sp|P06576|ATPB_HUMAN	N/A	N/A	ATP synthase subunit beta, mitochondrial OS=Homo sapiens GN=ATP5B PE=1 SV=3	TRUE	-0.211741	0.83498	593599	621518	557064	618528	272108	287100	-27918.9	0.955079	-0.0199605
123	123	sp|P62241|RS8_HUMAN	N/A	N/A	40S ribosomal protein S8 OS=Homo sapiens GN=RPS8 PE=1 SV=2	TRUE	-2.73456	0.01469	344148	941467	299765	650207	112247	645615	-597319	0.365544	-0.43706
124	124	sp|P38159|RBMX_HUMAN	N/A	N/A	RNA-binding motif protein, X chromosome OS=Homo sapiens GN=RBMX PE=1 SV=3	TRUE	-3.49472	0.003	92994.6	271906	77277.9	237461	46078.9	146509	-178912	0.342009	-0.465962
125	125	sp|Q04695|K1C17_HUMAN	N/A	N/A	Keratin, type I cytoskeletal 17 OS=Homo sapiens GN=KRT17 PE=1 SV=2	TRUE	0.831738	0.4178	618322	499496	432873	543415	418629	91871.5	118825	1.23789	0.0926822
126	126	sp|P62269|RS18_HUMAN	N/A	N/A	40S ribosomal protein S18 OS=Homo sapiens GN=RPS18 PE=1 SV=3	TRUE	-0.329586	0.74599	780579	856530	917995	494950	246187	646010	-75951	0.911327	-0.0403257
127	127	sp|P09874|PARP1_HUMAN	N/A	N/A	Poly [ADP-ribose] polymerase 1 OS=Homo sapiens GN=PARP1 PE=1 SV=4	TRUE	-3.04548	0.00771	138870	213798	120392	225928	59060.9	44266.8	-74927.8	0.649538	-0.187395
128	128	sp|P22102|PUR2_HUMAN	N/A	N/A	Trifunctional purine biosynthetic protein adenosine-3 OS=Homo sapiens GN=GART PE=1 SV=1	TRUE	0.246396	0.80851	303072	289396	347291	262263	101300	132146	13675.5	1.04726	0.0200526
129	129	sp|P50991|TCPD_HUMAN	N/A	N/A	T-complex protein 1 subunit delta OS=Homo sapiens GN=CCT4 PE=1 SV=4	TRUE	0.98078	0.3413	298639	256452	292618	264440	116542	55404.6	42187	1.1645	0.0661403
130	130	sp|P07910|HNRPC_HUMAN	N/A	N/A	Heterogeneous nuclear ribonucleoproteins C1/C2 OS=Homo sapiens GN=HNRNPC PE=1 SV=4	TRUE	-4.28821	0.00056	441441	1.11088e+06	318361	1.10559e+06	224930	410787	-669441	0.397379	-0.400795
131	131	sp|O43790|KRT86_HUMAN	N/A	N/A	Keratin, type II cuticular Hb6 OS=Homo sapiens GN=KRT86 PE=1 SV=1	TRUE	1.54179	0.14267	292697	89897.5	39598.1	88564.1	393732	26240.8	202800	3.2559	0.512671
132	132	tr|A8MXP9|A8MXP9_HUMAN	N/A	N/A	Matrin-3 OS=Homo sapiens GN=MATR3 PE=1 SV=1	TRUE	-2.13951	0.04815	95853.3	173894	110459	146009	52713.3	95894.9	-78040.8	0.551216	-0.258678
133	133	sp|P00390|GSHR_HUMAN	N/A	N/A	Glutathione reductase, mitochondrial OS=Homo sapiens GN=GSR PE=1 SV=2	TRUE	-0.838443	0.41413	593560	709025	685584	844803	294639	289609	-115465	0.83715	-0.0771969
134	134	sp|P62081|RS7_HUMAN	N/A	N/A	40S ribosomal protein S7 OS=Homo sapiens GN=RPS7 PE=1 SV=1	TRUE	-2.1253	0.04949	149359	355074	146114	203193	36071.9	288131	-205715	0.420642	-0.376088
135	135	sp|P04075|ALDOA_HUMAN	N/A	N/A	Fructose-bisphosphate aldolase A OS=Homo sapiens GN=ALDOA PE=1 SV=2	TRUE	-1.15582	0.26472	328295	427164	259986	319024	132590	219713	-98869.2	0.768545	-0.114331
136	136	sp|P07237|PDIA1_HUMAN	N/A	N/A	Protein disulfide-isomerase OS=Homo sapiens GN=P4HB PE=1 SV=3	TRUE	0.160228	0.87471	178830	173576	149822	164392	66052	72885.3	5253.47	1.03027	0.0129494
137	137	sp|P08758|ANXA5_HUMAN	N/A	N/A	Annexin A5 OS=Homo sapiens GN=ANXA5 PE=1 SV=2	TRUE	-0.354967	0.72725	473655	511683	344155	402462	228209	226308	-38028.1	0.92568	-0.033539
138	138	sp|P04406|G3P_HUMAN	N/A	N/A	Glyceraldehyde-3-phosphate dehydrogenase OS=Homo sapiens GN=GAPDH PE=1 SV=3	TRUE	-0.0106681	0.99162	1.27986e+06	1.2825e+06	915535	1.16976e+06	674814	309448	-2639.93	0.997942	-0.000894889
139	139	sp|P62937|PPIA_HUMAN	N/A	N/A	Peptidyl-prolyl cis-trans isomerase A OS=Homo sapiens GN=PPIA PE=1 SV=2	TRUE	-1.51085	0.15032	307700	417026	288394	408224	90277.1	197419	-109326	0.737844	-0.132035
140	140	sp|Q9P258|RCC2_HUMAN	N/A	N/A	Protein RCC2 OS=Homo sapiens GN=RCC2 PE=1 SV=2	TRUE	-0.423548	0.67753	289510	301143	295026	298703	15374.1	80946.4	-11632.5	0.961372	-0.0171085
141	141	sp|Q99497|PARK7_HUMAN	N/A	N/A	Protein deglycase DJ-1 OS=Homo sapiens GN=PARK7 PE=1 SV=2	TRUE	-3.66499	0.00209	1.13824e+06	1.67487e+06	1.24398e+06	1.57466e+06	243645	365500	-536633	0.679597	-0.167749
142	142	sp|Q9BUF5|TBB6_HUMAN	N/A	N/A	Tubulin beta-6 chain OS=Homo sapiens GN=TUBB6 PE=1 SV=1	TRUE	1.71116	0.10637	349913	263207	429438	259518	150034	24455.1	86706.4	1.32942	0.123663
143	143	tr|A0A0D9SF54|A0A0D9SF54_HUMAN	N/A	N/A	Spectrin alpha chain, non-erythrocytic 1 OS=Homo sapiens GN=SPTAN1 PE=1 SV=1	TRUE	-6.31485	1.0284e-05	87410	226001	89078.1	238290	18390.9	63219.9	-138591	0.386768	-0.41255
144	144	sp|P13646|K1C13_HUMAN	N/A	N/A	Keratin, type I cytoskeletal 13 OS=Homo sapiens GN=KRT13 PE=1 SV=4	TRUE	-4.51886	0.00035	205400	301110	179729	288359	43742.5	46086.6	-95710	0.682143	-0.166125
145	145	sp|P53396|ACLY_HUMAN	N/A	N/A	ATP-citrate synthase OS=Homo sapiens GN=ACLY PE=1 SV=3	TRUE	-0.27547	0.78648	294899	311929	360873	260810	128883	133355	-17029.3	0.945406	-0.0243814
146	146	tr|A0A087WUT6|A0A087WUT6_HUMAN	N/A	N/A	Eukaryotic translation initiation factor 5B OS=Homo sapiens GN=EIF5B PE=1 SV=1	TRUE	-1.16958	0.2593	44271.5	62765.9	30808.8	73629.1	41675.5	22662	-18494.4	0.705343	-0.151599
147	147	sp|P39019|RS19_HUMAN	N/A	N/A	40S ribosomal protein S19 OS=Homo sapiens GN=RPS19 PE=1 SV=2	TRUE	0.368336	0.71745	460293	406249	359048	194549	199114	392567	54044.4	1.13303	0.0542425
148	148	sp|P17987|TCPA_HUMAN	N/A	N/A	T-complex protein 1 subunit alpha OS=Homo sapiens GN=TCP1 PE=1 SV=1	TRUE	2.00569	0.0621	569283	427613	637326	407498	164239	133895	141670	1.3313	0.124277
149	149	sp|P04792|HSPB1_HUMAN	N/A	N/A	Heat shock protein beta-1 OS=Homo sapiens GN=HSPB1 PE=1 SV=2	TRUE	-1.01953	0.32312	980039	1.16986e+06	1.09102e+06	976094	261085	493797	-189826	0.837737	-0.0768923
150	150	tr|C9J9K3|C9J9K3_HUMAN	N/A	N/A	40S ribosomal protein SA (Fragment) OS=Homo sapiens GN=RPSA PE=1 SV=6	TRUE	0.762674	0.45676	892394	774211	918860	815826	421414	196265	118183	1.15265	0.0616973
151	151	sp|P43121|MUC18_HUMAN	N/A	N/A	Cell surface glycoprotein MUC18 OS=Homo sapiens GN=MCAM PE=1 SV=2	TRUE	-0.82689	0.42046	176531	191474	173174	185847	40679.3	35842	-14943.8	0.921954	-0.0352906
152	152	sp|P09382|LEG1_HUMAN	N/A	N/A	Galectin-1 OS=Homo sapiens GN=LGALS1 PE=1 SV=2	TRUE	0.292974	0.77331	733073	699347	747409	843135	71138.6	337938	33725.6	1.04822	0.0204543
153	153	sp|Q96QV1|HHIP_HUMAN	N/A	N/A	Hedgehog-interacting protein OS=Homo sapiens GN=HHIP PE=1 SV=3	TRUE	1.80107	0.09057	195373	137204	240849	151990	88931.7	38455.2	58168.4	1.42396	0.153496
154	154	sp|Q5T749|KPRP_HUMAN	N/A	N/A	Keratinocyte proline-rich protein OS=Homo sapiens GN=KPRP PE=1 SV=1	TRUE	-2.79408	0.013	94386	211966	97106.7	220296	34914.3	121322	-117580	0.445288	-0.351359
155	155	sp|P27824|CALX_HUMAN	N/A	N/A	Calnexin OS=Homo sapiens GN=CANX PE=1 SV=2	TRUE	-0.797367	0.43691	203664	255921	190149	190354	99077	169821	-52256.7	0.795809	-0.0991912
156	156	sp|P31153|METK2_HUMAN	N/A	N/A	S-adenosylmethionine synthase isoform type-2 OS=Homo sapiens GN=MAT2A PE=1 SV=1	TRUE	-0.474848	0.64131	319967	338131	370735	361306	106493	42765.9	-18164.4	0.94628	-0.0239804
157	157	sp|P50914|RL14_HUMAN	N/A	N/A	60S ribosomal protein L14 OS=Homo sapiens GN=RPL14 PE=1 SV=4	TRUE	-2.30982	0.03457	664335	1.42958e+06	664034	1.13025e+06	352661	929237	-765248	0.464706	-0.332822
158	158	sp|P35232|PHB_HUMAN	N/A	N/A	Prohibitin OS=Homo sapiens GN=PHB PE=1 SV=1	TRUE	-0.38335	0.70651	327217	351640	403586	365223	144702	124868	-24423.3	0.930545	-0.0312628
159	159	sp|P04040|CATA_HUMAN	N/A	N/A	Catalase OS=Homo sapiens GN=CAT PE=1 SV=3	TRUE	0.725861	0.47841	130522	107680	103332	110919	81840	47059.3	22841.7	1.21213	0.0835475
160	160	sp|P21796|VDAC1_HUMAN	N/A	N/A	Voltage-dependent anion-selective channel protein 1 OS=Homo sapiens GN=VDAC1 PE=1 SV=2	TRUE	-0.272838	0.78847	384244	405674	414579	414070	184938	146007	-21429.3	0.947176	-0.0235693
161	161	sp|P25205|MCM3_HUMAN	N/A	N/A	DNA replication licensing factor MCM3 OS=Homo sapiens GN=MCM3 PE=1 SV=3	TRUE	0.0828627	0.93499	344619	340552	387262	338878	104717	103493	4066.61	1.01194	0.00515529
162	162	sp|Q13200|PSMD2_HUMAN	N/A	N/A	26S proteasome non-ATPase regulatory subunit 2 OS=Homo sapiens GN=PSMD2 PE=1 SV=3	TRUE	0.766105	0.45477	150558	132938	171257	113159	57571.3	38027.9	17619.6	1.13254	0.0540535
163	163	sp|P46109|CRKL_HUMAN	N/A	N/A	Crk-like protein OS=Homo sapiens GN=CRKL PE=1 SV=1	TRUE	-2.52417	0.02255	313919	365890	314219	348622	39171.4	47757.5	-51970.4	0.857962	-0.0665321
164	164	sp|Q9NZN4|EHD2_HUMAN	N/A	N/A	EH domain-containing protein 2 OS=Homo sapiens GN=EHD2 PE=1 SV=2	TRUE	-0.938627	0.36188	192268	216870	195565	203087	69695.7	36407.8	-24602.1	0.886558	-0.0522928
165	165	sp|Q7Z794|K2C1B_HUMAN	N/A	N/A	Keratin, type II cytoskeletal 1b OS=Homo sapiens GN=KRT77 PE=2 SV=3	TRUE	-0.660722	0.51819	6.18595e+06	6.92415e+06	5.20233e+06	6.31526e+06	3.06075e+06	1.36605e+06	-738193	0.893389	-0.0489596
166	166	sp|Q9UMS4|PRP19_HUMAN	N/A	N/A	Pre-mRNA-processing factor 19 OS=Homo sapiens GN=PRPF19 PE=1 SV=1	TRUE	-1.79354	0.09181	139245	183057	142469	167376	46015	57036.5	-43812.6	0.760662	-0.118808
167	167	sp|P40227|TCPZ_HUMAN	N/A	N/A	T-complex protein 1 subunit zeta OS=Homo sapiens GN=CCT6A PE=1 SV=3	TRUE	-0.749168	0.46463	110534	131738	101383	139973	56466	63414.7	-21204.2	0.839043	-0.0762158
168	168	sp|Q08554|DSC1_HUMAN	N/A	N/A	Desmocollin-1 OS=Homo sapiens GN=DSC1 PE=1 SV=2	TRUE	0.13922	0.89101	300295	288573	195259	315602	238076	84364.4	11721.5	1.04062	0.0172916
169	169	sp|Q8NC51|PAIRB_HUMAN	N/A	N/A	Plasminogen activator inhibitor 1 RNA-binding protein OS=Homo sapiens GN=SERBP1 PE=1 SV=2	TRUE	-1.34421	0.19763	153339	190193	160924	205485	53038.6	62863.2	-36853.4	0.806231	-0.0935403
170	170	sp|P63104|1433Z_HUMAN	N/A	N/A	14-3-3 protein zeta/delta OS=Homo sapiens GN=YWHAZ PE=1 SV=1	TRUE	-0.368518	0.71732	275337	301736	196843	266330	155814	148009	-26398.9	0.91251	-0.0397624
171	171	sp|Q08188|TGM3_HUMAN	N/A	N/A	Protein-glutamine gamma-glutamyltransferase E OS=Homo sapiens GN=TGM3 PE=1 SV=4	TRUE	0.13688	0.89283	230492	222485	148834	223846	171699	36283.5	8007.06	1.03599	0.0153552
172	172	sp|P26373|RL13_HUMAN	N/A	N/A	60S ribosomal protein L13 OS=Homo sapiens GN=RPL13 PE=1 SV=4	TRUE	-0.935488	0.36344	625409	859920	644974	415602	154885	735927	-234511	0.727288	-0.138294
173	173	sp|Q02952|AKA12_HUMAN	N/A	N/A	A-kinase anchor protein 12 OS=Homo sapiens GN=AKAP12 PE=1 SV=4	TRUE	-1.56586	0.13694	77046.2	97310.6	70152.9	90302.4	21084.9	32599.8	-20264.4	0.791755	-0.101409
174	174	sp|Q16555|DPYL2_HUMAN	N/A	N/A	Dihydropyrimidinase-related protein 2 OS=Homo sapiens GN=DPYSL2 PE=1 SV=1	TRUE	-0.117964	0.90756	301466	306227	352232	305464	95283.1	74683.6	-4760.39	0.984455	-0.00680427
175	175	sp|Q08945|SSRP1_HUMAN	N/A	N/A	FACT complex subunit SSRP1 OS=Homo sapiens GN=SSRP1 PE=1 SV=1	TRUE	-1.9483	0.06914	189399	299259	234867	216830	89332.7	143652	-109861	0.632892	-0.198671
176	176	sp|Q86UE4|LYRIC_HUMAN	N/A	N/A	Protein LYRIC OS=Homo sapiens GN=MTDH PE=1 SV=2	TRUE	-0.94202	0.36019	86683.6	99205.6	80780.2	105919	18942.9	35091.8	-12522	0.873777	-0.0585993
177	177	sp|P40429|RL13A_HUMAN	N/A	N/A	60S ribosomal protein L13a OS=Homo sapiens GN=RPL13A PE=1 SV=2	TRUE	-1.55309	0.13996	154411	315727	163332	103596	48954.5	307733	-161316	0.489065	-0.310634
178	178	sp|P05121|PAI1_HUMAN	N/A	N/A	Plasminogen activator inhibitor 1 OS=Homo sapiens GN=SERPINE1 PE=1 SV=1	TRUE	1.48738	0.15636	331687	249638	403595	257892	161130	37737.5	82048.7	1.32867	0.123417
179	179	sp|P62263|RS14_HUMAN	N/A	N/A	40S ribosomal protein S14 OS=Homo sapiens GN=RPS14 PE=1 SV=3	TRUE	1.53521	0.14427	726008	497848	755828	274577	73316.8	439786	228160	1.45829	0.163845
180	180	sp|Q14974|IMB1_HUMAN	N/A	N/A	Importin subunit beta-1 OS=Homo sapiens GN=KPNB1 PE=1 SV=2	TRUE	-1.57676	0.13442	231902	348368	243356	320347	78292.2	207301	-116466	0.665681	-0.176734
181	181	tr|G3V1V0|G3V1V0_HUMAN	N/A	N/A	Myosin light polypeptide 6 OS=Homo sapiens GN=MYL6 PE=1 SV=1	TRUE	0.512251	0.61547	601877	499320	444618	146978	253847	544349	102557	1.20539	0.0811291
182	182	sp|P26641|EF1G_HUMAN	N/A	N/A	Elongation factor 1-gamma OS=Homo sapiens GN=EEF1G PE=1 SV=3	TRUE	0.489481	0.63114	465989	425212	510622	407346	220782	117117	40777.4	1.0959	0.0397705
183	183	sp|P21291|CSRP1_HUMAN	N/A	N/A	Cysteine and glycine-rich protein 1 OS=Homo sapiens GN=CSRP1 PE=1 SV=3	TRUE	-1.13096	0.27474	172946	227992	182059	191442	87504.5	116891	-55046.1	0.758562	-0.120009
184	184	sp|P46821|MAP1B_HUMAN	N/A	N/A	Microtubule-associated protein 1B OS=Homo sapiens GN=MAP1B PE=1 SV=2	TRUE	0.773307	0.45062	131800	117464	145084	125428	42791.7	35522.4	14335.7	1.12204	0.0500097
185	185	sp|P32969|RL9_HUMAN	N/A	N/A	60S ribosomal protein L9 OS=Homo sapiens GN=RPL9 PE=1 SV=1	TRUE	-1.28472	0.21718	443924	615981	365124	494412	291377	276630	-172057	0.720678	-0.142259
186	186	sp|Q15366|PCBP2_HUMAN	N/A	N/A	Poly(rC)-binding protein 2 OS=Homo sapiens GN=PCBP2 PE=1 SV=1	TRUE	0.707685	0.48932	323071	303302	342856	305104	80551.2	23118	19768.7	1.06518	0.0274223
187	187	tr|E5RI99|E5RI99_HUMAN	N/A	N/A	60S ribosomal protein L30 (Fragment) OS=Homo sapiens GN=RPL30 PE=1 SV=1	TRUE	0.144248	0.88711	953477	915195	929987	613330	70262.4	793073	38282.3	1.04183	0.0177967
188	188	sp|Q99832|TCPH_HUMAN	N/A	N/A	T-complex protein 1 subunit eta OS=Homo sapiens GN=CCT7 PE=1 SV=2	TRUE	-2.68813	0.01616	188961	577748	92478.3	726013	184466	392729	-388787	0.327065	-0.485366
189	189	sp|P15880|RS2_HUMAN	N/A	N/A	40S ribosomal protein S2 OS=Homo sapiens GN=RPS2 PE=1 SV=2	TRUE	-0.00179462	0.99859	299368	299526	273148	195455	190336	181191	-157.202	0.999475	-0.000227993
190	190	sp|P60174|TPIS_HUMAN	N/A	N/A	Triosephosphate isomerase OS=Homo sapiens GN=TPI1 PE=1 SV=3	TRUE	-1.32802	0.2028	350866	568798	229438	297097	262324	416594	-217931	0.616856	-0.209816
191	191	sp|P62280|RS11_HUMAN	N/A	N/A	40S ribosomal protein S11 OS=Homo sapiens GN=RPS11 PE=1 SV=3	TRUE	-1.11262	0.28231	743185	922630	730535	649423	235508	422661	-179445	0.805507	-0.0939308
192	192	tr|Q5HYB6|Q5HYB6_HUMAN	N/A	N/A	Epididymis luminal protein 189 OS=Homo sapiens GN=DKFZp686J1372 PE=1 SV=1	TRUE	-0.481588	0.63662	110434	118246	128201	101664	29606.3	38624.2	-7812.29	0.933932	-0.0296847
193	193	sp|P62249|RS16_HUMAN	N/A	N/A	40S ribosomal protein S16 OS=Homo sapiens GN=RPS16 PE=1 SV=2	TRUE	1.04767	0.31036	1.1262e+06	840643	1.19636e+06	490261	161481	801583	285555	1.33969	0.127003
194	194	sp|Q9UKM9|RALY_HUMAN	N/A	N/A	RNA-binding protein Raly OS=Homo sapiens GN=RALY PE=1 SV=1	TRUE	-2.23098	0.04034	128328	325615	136371	246531	60136.4	258385	-197287	0.394109	-0.404383
195	195	sp|P60842|IF4A1_HUMAN	N/A	N/A	Eukaryotic initiation factor 4A-I OS=Homo sapiens GN=EIF4A1 PE=1 SV=1	TRUE	-0.391463	0.70062	638694	685037	736292	528134	226091	273892	-46343.1	0.93235	-0.0304212
196	196	sp|P41250|SYG_HUMAN	N/A	N/A	Glycine--tRNA ligase OS=Homo sapiens GN=GARS PE=1 SV=3	TRUE	0.610765	0.54993	233571	183190	134430	135958	233240	82691.5	50381	1.27502	0.105517
197	197	sp|O43143|DHX15_HUMAN	N/A	N/A	Pre-mRNA-splicing factor ATP-dependent RNA helicase DHX15 OS=Homo sapiens GN=DHX15 PE=1 SV=2	TRUE	-1.13806	0.27185	188996	247442	212490	198145	98721.1	118283	-58445.8	0.763799	-0.117021
198	198	sp|P40939|ECHA_HUMAN	N/A	N/A	Trifunctional enzyme subunit alpha, mitochondrial OS=Homo sapiens GN=HADHA PE=1 SV=2	TRUE	1.22525	0.23821	275430	231569	334851	212910	97291	45467.9	43860.3	1.1894	0.0753296
199	199	sp|Q15084|PDIA6_HUMAN	N/A	N/A	Protein disulfide-isomerase A6 OS=Homo sapiens GN=PDIA6 PE=1 SV=1	TRUE	-2.31146	0.03446	280002	362689	270845	319153	44206.5	97791.3	-82687.7	0.772015	-0.112374
200	200	tr|E7EUU4|E7EUU4_HUMAN	N/A	N/A	Eukaryotic translation initiation factor 4 gamma 1 OS=Homo sapiens GN=EIF4G1 PE=1 SV=1	TRUE	1.63446	0.12168	722245	339582	531929	282420	651388	262705	382663	2.12686	0.327739
201	201	sp|Q96HC4|PDLI5_HUMAN	N/A	N/A	PDZ and LIM domain protein 5 OS=Homo sapiens GN=PDLIM5 PE=1 SV=5	TRUE	1.52097	0.14778	265801	203731	308299	185423	95682.6	76378.6	62070.2	1.30467	0.1155
202	202	tr|B1ANR0|B1ANR0_HUMAN	N/A	N/A	Polyadenylate-binding protein OS=Homo sapiens GN=PABPC4 PE=1 SV=1	TRUE	-1.09063	0.29159	234125	263289	231363	272315	47715.8	64490.2	-29164.6	0.88923	-0.0509861
203	203	sp|P32119|PRDX2_HUMAN	N/A	N/A	Peroxiredoxin-2 OS=Homo sapiens GN=PRDX2 PE=1 SV=5	TRUE	-2.69381	0.01597	1.00259e+06	1.31484e+06	1.04161e+06	1.30159e+06	185523	294120	-312251	0.762518	-0.11775
204	204	sp|P39656|OST48_HUMAN	N/A	N/A	Dolichyl-diphosphooligosaccharide--protein glycosyltransferase 48 kDa subunit OS=Homo sapiens GN=DDOST PE=1 SV=4	TRUE	0.956224	0.35318	629287	510348	814884	589472	329506	175120	118939	1.23305	0.0909821
205	205	sp|Q15323|K1H1_HUMAN	N/A	N/A	Keratin, type I cuticular Ha1 OS=Homo sapiens GN=KRT31 PE=1 SV=3	TRUE	1.35414	0.19451	32921	19728.5	46715	17627.2	26973.5	11254.5	13192.6	1.66871	0.22238
206	206	sp|Q02543|RL18A_HUMAN	N/A	N/A	60S ribosomal protein L18a OS=Homo sapiens GN=RPL18A PE=1 SV=2	TRUE	-2.00662	0.062	221986	498207	242765	285448	123571	394042	-276221	0.44557	-0.351084
207	207	tr|J3KQE5|J3KQE5_HUMAN	N/A	N/A	GTP-binding nuclear protein Ran (Fragment) OS=Homo sapiens GN=RAN PE=1 SV=1	TRUE	0.689866	0.50016	815971	760207	914922	747344	209459	122200	55764.1	1.07335	0.0307429
208	208	tr|A0A075B738|A0A075B738_HUMAN	N/A	N/A	Platelet endothelial cell adhesion molecule OS=Homo sapiens GN=PECAM1 PE=1 SV=1	TRUE	-1.37438	0.18827	99831.9	126796	82887.2	123135	39336.8	43781.3	-26964.1	0.787342	-0.103836
209	209	sp|P52907|CAZA1_HUMAN	N/A	N/A	F-actin-capping protein subunit alpha-1 OS=Homo sapiens GN=CAPZA1 PE=1 SV=3	TRUE	-0.35356	0.72828	393695	423310	535595	406454	230056	101089	-29614.9	0.93004	-0.0314985
210	210	sp|P30050|RL12_HUMAN	N/A	N/A	60S ribosomal protein L12 OS=Homo sapiens GN=RPL12 PE=1 SV=1	TRUE	-0.137513	0.89234	622459	633098	574668	567627	111100	203791	-10639.3	0.983195	-0.00736036
211	211	sp|O76094|SRP72_HUMAN	N/A	N/A	Signal recognition particle subunit SRP72 OS=Homo sapiens GN=SRP72 PE=1 SV=3	TRUE	-1.27478	0.22059	147952	235755	92913.2	226083	132686	158399	-87802.8	0.627568	-0.20234
212	212	sp|P61353|RL27_HUMAN	N/A	N/A	60S ribosomal protein L27 OS=Homo sapiens GN=RPL27 PE=1 SV=2	TRUE	1.18948	0.2516	2.48047e+06	1.28849e+06	932352	510656	2.62524e+06	1.46491e+06	1.19198e+06	1.9251	0.284454
213	213	sp|P62753|RS6_HUMAN	N/A	N/A	40S ribosomal protein S6 OS=Homo sapiens GN=RPS6 PE=1 SV=1	TRUE	-0.780699	0.44638	438320	574936	500280	305130	204255	483610	-136616	0.762381	-0.117828
214	214	sp|P04899|GNAI2_HUMAN	N/A	N/A	Guanine nucleotide-binding protein G(i) subunit alpha-2 OS=Homo sapiens GN=GNAI2 PE=1 SV=3	TRUE	-0.200599	0.84354	260574	269323	292523	265295	100383	83925.1	-8749.05	0.967515	-0.0143424
215	215	tr|J3QRS3|J3QRS3_HUMAN	N/A	N/A	Myosin regulatory light chain 12A OS=Homo sapiens GN=MYL12A PE=1 SV=1	TRUE	-0.908149	0.37728	603185	794964	447774	535715	351505	527068	-191779	0.758758	-0.119897
216	216	sp|Q9UHB9|SRP68_HUMAN	N/A	N/A	Signal recognition particle subunit SRP68 OS=Homo sapiens GN=SRP68 PE=1 SV=2	TRUE	-1.11075	0.28309	49428	67491.9	51688.1	50773.1	12629.3	47125.2	-18063.9	0.732355	-0.135278
217	217	sp|P08708|RS17_HUMAN	N/A	N/A	40S ribosomal protein S17 OS=Homo sapiens GN=RPS17 PE=1 SV=2	TRUE	-3.48121	0.00308	84931.2	192430	94600.8	197515	46903.3	79888	-107499	0.441362	-0.355205
218	218	sp|P29401|TKT_HUMAN	N/A	N/A	Transketolase OS=Homo sapiens GN=TKT PE=1 SV=3	TRUE	0.2743	0.78736	203122	188254	128491	149330	121696	107858	14868.3	1.07898	0.0330135
219	219	tr|A8MUS3|A8MUS3_HUMAN	N/A	N/A	60S ribosomal protein L23a OS=Homo sapiens GN=RPL23A PE=1 SV=1	TRUE	-2.62031	0.01856	232972	440480	217769	358776	135202	195353	-207508	0.528905	-0.276622
220	220	sp|P33993|MCM7_HUMAN	N/A	N/A	DNA replication licensing factor MCM7 OS=Homo sapiens GN=MCM7 PE=1 SV=4	TRUE	1.78663	0.09296	247414	164711	294844	186782	118429	72523.8	82703.5	1.50211	0.176703
221	221	sp|Q03135|CAV1_HUMAN	N/A	N/A	Caveolin-1 OS=Homo sapiens GN=CAV1 PE=1 SV=4	TRUE	0.167267	0.86926	464800	455570	547094	430819	133917	97295.5	9229.21	1.02026	0.00871025
222	222	sp|O00159|MYO1C_HUMAN	N/A	N/A	Unconventional myosin-Ic OS=Homo sapiens GN=MYO1C PE=1 SV=4	TRUE	1.18292	0.25412	69169.7	58181.4	66561.9	62165	23473.6	15019.7	10988.3	1.18886	0.075132
223	223	tr|G5E9V5|G5E9V5_HUMAN	N/A	N/A	28S ribosomal protein S22, mitochondrial OS=Homo sapiens GN=MRPS22 PE=1 SV=1	TRUE	-1.06335	0.30341	78890.1	94109.8	75536.7	84699.8	37922.2	20141.4	-15219.7	0.838277	-0.0766124
224	224	sp|Q9Y678|COPG1_HUMAN	N/A	N/A	Coatomer subunit gamma-1 OS=Homo sapiens GN=COPG1 PE=1 SV=1	TRUE	1.08544	0.29381	156428	123582	203032	95686.1	78106.8	46265.3	32845.8	1.26578	0.102359
225	225	sp|P50990|TCPQ_HUMAN	N/A	N/A	T-complex protein 1 subunit theta OS=Homo sapiens GN=CCT8 PE=1 SV=4	TRUE	0.130408	0.89787	505775	491970	540708	422032	220346	228690	13804.6	1.02806	0.0120184
226	226	sp|P62906|RL10A_HUMAN	N/A	N/A	60S ribosomal protein L10a OS=Homo sapiens GN=RPL10A PE=1 SV=2	TRUE	-1.10122	0.28709	628257	757592	753295	610345	217430	277254	-129336	0.829281	-0.0812985
227	227	sp|P62266|RS23_HUMAN	N/A	N/A	40S ribosomal protein S23 OS=Homo sapiens GN=RPS23 PE=1 SV=3	TRUE	-0.198681	0.84501	324426	344985	325234	238587	162742	264371	-20560	0.940403	-0.0266858
228	228	tr|A0A0A0MR02|A0A0A0MR02_HUMAN	N/A	N/A	Voltage-dependent anion-selective channel protein 2 (Fragment) OS=Homo sapiens GN=VDAC2 PE=1 SV=1	TRUE	0.698673	0.49479	473041	406173	557261	411697	249627	141857	66867.3	1.16463	0.066187
229	229	sp|Q9H223|EHD4_HUMAN	N/A	N/A	EH domain-containing protein 4 OS=Homo sapiens GN=EHD4 PE=1 SV=1	TRUE	2.07513	0.05446	340633	218672	426963	212124	168319	52505.9	121962	1.55774	0.192495
230	230	sp|O43242|PSMD3_HUMAN	N/A	N/A	26S proteasome non-ATPase regulatory subunit 3 OS=Homo sapiens GN=PSMD3 PE=1 SV=2	TRUE	2.13141	0.04891	304469	187295	374661	173748	152132	63686.9	117174	1.62561	0.211018
231	231	sp|Q14258|TRI25_HUMAN	N/A	N/A	E3 ubiquitin/ISG15 ligase TRIM25 OS=Homo sapiens GN=TRIM25 PE=1 SV=2	TRUE	0.103105	0.91916	115827	114272	122542	114695	39155.1	22627.2	1554.24	1.0136	0.0058671
232	232	sp|P18085|ARF4_HUMAN	N/A	N/A	ADP-ribosylation factor 4 OS=Homo sapiens GN=ARF4 PE=1 SV=3	TRUE	1.44713	0.16717	211274	189386	201401	199181	32235.1	31933.2	21887.6	1.11557	0.0474972
233	233	sp|P04844|RPN2_HUMAN	N/A	N/A	Dolichyl-diphosphooligosaccharide--protein glycosyltransferase subunit 2 OS=Homo sapiens GN=RPN2 PE=1 SV=3	TRUE	0.813749	0.42773	531841	380931	531280	242635	485446	271786	150910	1.39616	0.144935
234	234	sp|O95793|STAU1_HUMAN	N/A	N/A	Double-stranded RNA-binding protein Staufen homolog 1 OS=Homo sapiens GN=STAU1 PE=1 SV=2	TRUE	-0.916167	0.37318	69211	80612.3	71351.2	61050.6	14607.1	34357.5	-11401.3	0.858566	-0.0662261
235	235	sp|P06748|NPM_HUMAN	N/A	N/A	Nucleophosmin OS=Homo sapiens GN=NPM1 PE=1 SV=2	TRUE	-0.81854	0.42507	459264	599998	436616	460400	154810	492018	-140734	0.765443	-0.116087
236	236	sp|Q14103|HNRPD_HUMAN	N/A	N/A	Heterogeneous nuclear ribonucleoprotein D0 OS=Homo sapiens GN=HNRNPD PE=1 SV=1	TRUE	-0.627543	0.53916	99591.8	124000	88061.8	76622.6	28734.5	113089	-24407.8	0.803162	-0.0951968
237	237	sp|P27635|RL10_HUMAN	N/A	N/A	60S ribosomal protein L10 OS=Homo sapiens GN=RPL10 PE=1 SV=4	TRUE	-0.948925	0.35677	187065	237872	239493	183434	111325	115788	-50806.9	0.78641	-0.104351
238	238	sp|P07195|LDHB_HUMAN	N/A	N/A	L-lactate dehydrogenase B chain OS=Homo sapiens GN=LDHB PE=1 SV=2	TRUE	0.826773	0.42053	866698	751436	988805	719797	335601	249583	115262	1.15339	0.0619756
239	239	sp|P81605|DCD_HUMAN	N/A	N/A	Dermcidin OS=Homo sapiens GN=DCD PE=1 SV=2	TRUE	1.1105	0.2832	2.19109e+06	1.11946e+06	384759	961025	2.83861e+06	568649	1.07163e+06	1.95727	0.291652
240	240	sp|Q6PKG0|LARP1_HUMAN	N/A	N/A	La-related protein 1 OS=Homo sapiens GN=LARP1 PE=1 SV=2	TRUE	1.48791	0.15622	78264.8	61921.2	71873.9	56860.6	25254.6	21168.3	16343.6	1.26394	0.101727
241	241	sp|Q9NZM1|MYOF_HUMAN	N/A	N/A	Myoferlin OS=Homo sapiens GN=MYOF PE=1 SV=1	TRUE	0.546234	0.59244	124156	114748	126175	107422	42916.2	28780.8	9408.58	1.08199	0.0342247
242	242	sp|P78371|TCPB_HUMAN	N/A	N/A	T-complex protein 1 subunit beta OS=Homo sapiens GN=CCT2 PE=1 SV=4	TRUE	-0.638604	0.53212	128642	144721	145172	118034	53924.3	52891.8	-16078.8	0.888898	-0.051148
243	243	sp|P33992|MCM5_HUMAN	N/A	N/A	DNA replication licensing factor MCM5 OS=Homo sapiens GN=MCM5 PE=1 SV=5	TRUE	0.397929	0.69594	318374	290797	393300	283619	176938	109160	27576.6	1.09483	0.0393472
244	244	tr|C9JZR2|C9JZR2_HUMAN	N/A	N/A	Catenin delta-1 OS=Homo sapiens GN=CTNND1 PE=1 SV=2	TRUE	1.72075	0.10457	178218	129055	209895	105263	70764.8	48361.1	49162.6	1.38094	0.140175
245	245	sp|Q14694|UBP10_HUMAN	N/A	N/A	Ubiquitin carboxyl-terminal hydrolase 10 OS=Homo sapiens GN=USP10 PE=1 SV=2	TRUE	-0.462278	0.65011	140035	161741	106192	124888	95485.6	103560	-21705.9	0.865798	-0.0625834
246	246	tr|H3BLZ8|H3BLZ8_HUMAN	N/A	N/A	Probable ATP-dependent RNA helicase DDX17 OS=Homo sapiens GN=DDX17 PE=1 SV=1	TRUE	0.497815	0.62539	115475	108080	121772	108196	28394.3	34344.9	7394.6	1.06842	0.028741
247	247	sp|P25311|ZA2G_HUMAN	N/A	N/A	Zinc-alpha-2-glycoprotein OS=Homo sapiens GN=AZGP1 PE=1 SV=2	TRUE	0.943307	0.35955	270857	195312	219065	182454	225381	83221.4	75544.7	1.38679	0.14201
248	248	sp|P13489|RINI_HUMAN	N/A	N/A	Ribonuclease inhibitor OS=Homo sapiens GN=RNH1 PE=1 SV=2	TRUE	2.96145	0.00919	202703	170316	204991	178196	22511.9	23867.2	32387.4	1.19016	0.0756057
249	249	sp|P51991|ROA3_HUMAN	N/A	N/A	Heterogeneous nuclear ribonucleoprotein A3 OS=Homo sapiens GN=HNRNPA3 PE=1 SV=2	TRUE	-2.4929	0.02401	63195.1	138070	70242.3	117480	25592.3	86395	-74874.9	0.457703	-0.339416
250	250	sp|Q07955|SRSF1_HUMAN	N/A	N/A	Serine/arginine-rich splicing factor 1 OS=Homo sapiens GN=SRSF1 PE=1 SV=2	TRUE	-0.393047	0.69947	181939	194722	186445	188483	52102.1	82489.7	-12782.7	0.934354	-0.0294886
251	251	sp|P31040|SDHA_HUMAN	N/A	N/A	Succinate dehydrogenase [ubiquinone] flavoprotein subunit, mitochondrial OS=Homo sapiens GN=SDHA PE=1 SV=2	TRUE	0.061769	0.95151	403375	397618	516674	474181	230893	157638	5756.34	1.01448	0.00624222
252	252	sp|P36542|ATPG_HUMAN	N/A	N/A	ATP synthase subunit gamma, mitochondrial OS=Homo sapiens GN=ATP5C1 PE=1 SV=1	TRUE	2.67493	0.0166	535510	317196	651726	315998	244155	18355.4	218313	1.68826	0.227439
253	253	sp|Q14315|FLNC_HUMAN	N/A	N/A	Filamin-C OS=Homo sapiens GN=FLNC PE=1 SV=3	TRUE	1.34134	0.19854	45294.3	33562.7	34487.2	38658	23124.1	12398.6	11731.5	1.34954	0.130186
254	254	sp|P27348|1433T_HUMAN	N/A	N/A	14-3-3 protein theta OS=Homo sapiens GN=YWHAQ PE=1 SV=1	TRUE	-7.68244	9.3412e-07	80762.7	167802	76607.9	170062	17976.4	28846	-87039.1	0.481298	-0.317586
255	255	sp|Q15942|ZYX_HUMAN	N/A	N/A	Zyxin OS=Homo sapiens GN=ZYX PE=1 SV=1	TRUE	3.84355	0.00143	172548	104052	176332	107542	45711	27727	68495.7	1.65828	0.219658
256	256	sp|Q9UQ80|PA2G4_HUMAN	N/A	N/A	Proliferation-associated protein 2G4 OS=Homo sapiens GN=PA2G4 PE=1 SV=3	TRUE	-0.706357	0.49013	127138	154813	110843	143697	81767.5	84438	-27675.1	0.821235	-0.0855323
257	257	sp|P55060|XPO2_HUMAN	N/A	N/A	Exportin-2 OS=Homo sapiens GN=CSE1L PE=1 SV=3	TRUE	-0.636558	0.53341	93606.1	155019	55460.3	52033.3	72948.3	280087	-61413.1	0.603836	-0.219081
258	258	sp|P62244|RS15A_HUMAN	N/A	N/A	40S ribosomal protein S15a OS=Homo sapiens GN=RPS15A PE=1 SV=2	TRUE	1.95132	0.06875	606450	385565	557805	217967	128619	314293	220884	1.57288	0.196697
259	259	sp|Q86VP6|CAND1_HUMAN	N/A	N/A	Cullin-associated NEDD8-dissociated protein 1 OS=Homo sapiens GN=CAND1 PE=1 SV=2	TRUE	0.904798	0.379	157577	139071	159045	119877	32192.8	52236.3	18506	1.13307	0.0542563
260	260	tr|M0R0F0|M0R0F0_HUMAN	N/A	N/A	40S ribosomal protein S5 (Fragment) OS=Homo sapiens GN=RPS5 PE=1 SV=1	TRUE	-1.35267	0.19497	625238	793906	704186	830743	326437	182683	-168668	0.787546	-0.103724
261	261	sp|Q6KB66|K2C80_HUMAN	N/A	N/A	Keratin, type II cytoskeletal 80 OS=Homo sapiens GN=KRT80 PE=1 SV=2	TRUE	-1.75522	0.09835	232640	442407	215760	357689	133061	332926	-209768	0.525849	-0.279139
262	262	sp|P20042|IF2B_HUMAN	N/A	N/A	Eukaryotic translation initiation factor 2 subunit 2 OS=Homo sapiens GN=EIF2S2 PE=1 SV=2	TRUE	-2.30469	0.03492	152873	437043	123387	383653	95577.9	357340	-284170	0.34979	-0.456192
263	263	tr|U3KQK0|U3KQK0_HUMAN	N/A	N/A	Histone H2B OS=Homo sapiens GN=HIST1H2BN PE=1 SV=1	TRUE	-2.46826	0.02523	160978	598865	128962	247398	116212	519379	-437888	0.268804	-0.570564
264	264	sp|Q16643|DREB_HUMAN	N/A	N/A	Drebrin OS=Homo sapiens GN=DBN1 PE=1 SV=4	TRUE	0.107377	0.91582	141956	137646	94321.8	133645	102991	62429.4	4310.65	1.03132	0.0133922
265	265	sp|P05198|IF2A_HUMAN	N/A	N/A	Eukaryotic translation initiation factor 2 subunit 1 OS=Homo sapiens GN=EIF2S1 PE=1 SV=3	TRUE	-0.918758	0.37187	179841	204234	165359	175701	32181.3	72860.1	-24393.2	0.880563	-0.0552397
266	266	sp|P83731|RL24_HUMAN	N/A	N/A	60S ribosomal protein L24 OS=Homo sapiens GN=RPL24 PE=1 SV=1	TRUE	-1.43007	0.17193	426591	584356	440596	469340	241579	226217	-157765	0.730019	-0.136666
267	267	sp|Q96AG4|LRC59_HUMAN	N/A	N/A	Leucine-rich repeat-containing protein 59 OS=Homo sapiens GN=LRRC59 PE=1 SV=1	TRUE	-0.207193	0.83847	458869	478235	604612	516173	249123	128715	-19366.3	0.959505	-0.017953
268	268	sp|P07737|PROF1_HUMAN	N/A	N/A	Profilin-1 OS=Homo sapiens GN=PFN1 PE=1 SV=2	TRUE	-0.910279	0.37619	255578	306204	284997	253398	56664.1	156930	-50625.8	0.834667	-0.0784869
269	269	sp|Q6NZI2|PTRF_HUMAN	N/A	N/A	Polymerase I and transcript release factor OS=Homo sapiens GN=PTRF PE=1 SV=1	TRUE	0.164384	0.87149	476698	466036	495305	448341	161264	108875	10661.7	1.02288	0.00982363
270	270	sp|P05556|ITB1_HUMAN	N/A	N/A	Integrin beta-1 OS=Homo sapiens GN=ITGB1 PE=1 SV=2	TRUE	1.0771	0.29741	508620	329433	391581	246359	473666	157247	179188	1.54393	0.188627
271	271	tr|F8VVM2|F8VVM2_HUMAN	N/A	N/A	Phosphate carrier protein, mitochondrial OS=Homo sapiens GN=SLC25A3 PE=1 SV=1	TRUE	1.48816	0.15615	840582	659438	1.01975e+06	682512	351973	97280.2	181144	1.27469	0.105406
272	272	sp|P11413|G6PD_HUMAN	N/A	N/A	Glucose-6-phosphate 1-dehydrogenase OS=Homo sapiens GN=G6PD PE=1 SV=4	TRUE	-0.501912	0.62257	316838	345688	376679	368024	127122	116520	-28850.5	0.916542	-0.0378478
273	273	sp|P09914|IFIT1_HUMAN	N/A	N/A	Interferon-induced protein with tetratricopeptide repeats 1 OS=Homo sapiens GN=IFIT1 PE=1 SV=2	TRUE	-0.689712	0.50026	92552.9	126182	92290.7	89503.6	41641.4	140224	-33629.5	0.733485	-0.134609
274	274	sp|P48643|TCPE_HUMAN	N/A	N/A	T-complex protein 1 subunit epsilon OS=Homo sapiens GN=CCT5 PE=1 SV=1	TRUE	0.978835	0.34223	256289	187402	200952	160085	198337	72371.1	68886.6	1.36759	0.135955
275	275	tr|J3QQ67|J3QQ67_HUMAN	N/A	N/A	60S ribosomal protein L18 (Fragment) OS=Homo sapiens GN=RPL18 PE=1 SV=1	TRUE	-0.145551	0.88609	394543	411053	438161	240653	153315	303799	-16510	0.959835	-0.0178035
276	276	sp|P62913|RL11_HUMAN	N/A	N/A	60S ribosomal protein L11 OS=Homo sapiens GN=RPL11 PE=1 SV=2	TRUE	-0.897849	0.38258	599730	665303	573059	601291	71962.4	206946	-65573.1	0.901439	-0.0450637
277	277	sp|P46783|RS10_HUMAN	N/A	N/A	40S ribosomal protein S10 OS=Homo sapiens GN=RPS10 PE=1 SV=1	TRUE	-1.80135	0.09052	287463	414379	250847	341158	83708	194086	-126916	0.693721	-0.158815
278	278	sp|P62917|RL8_HUMAN	N/A	N/A	60S ribosomal protein L8 OS=Homo sapiens GN=RPL8 PE=1 SV=2	TRUE	-0.160388	0.87458	1.45289e+06	1.54577e+06	885155	1.25564e+06	1.3523e+06	1.09057e+06	-92878.3	0.939914	-0.0269117
279	279	tr|B1AK88|B1AK88_HUMAN	N/A	N/A	Capping protein (Actin filament) muscle Z-line, beta, isoform CRA_d OS=Homo sapiens GN=CAPZB PE=1 SV=1	TRUE	-0.217411	0.83064	285170	290809	274945	273692	61964.9	47074.8	-5639.51	0.980608	-0.00850477
280	280	sp|P46776|RL27A_HUMAN	N/A	N/A	60S ribosomal protein L27a OS=Homo sapiens GN=RPL27A PE=1 SV=2	TRUE	-1.33189	0.20156	572740	855929	624421	512086	327056	547635	-283189	0.669145	-0.17448
281	281	sp|P53618|COPB_HUMAN	N/A	N/A	Coatomer subunit beta OS=Homo sapiens GN=COPB1 PE=1 SV=3	TRUE	1.0554	0.30692	132692	105712	143804	93938.1	62883.9	43900.6	26980.2	1.25522	0.0987208
282	282	sp|P12814|ACTN1_HUMAN	N/A	N/A	Alpha-actinin-1 OS=Homo sapiens GN=ACTN1 PE=1 SV=2	TRUE	-2.48376	0.02446	79507.2	121682	87387.2	125506	34611.7	37376.1	-42174.8	0.653402	-0.18482
283	283	sp|Q15233|NONO_HUMAN	N/A	N/A	Non-POU domain-containing octamer-binding protein OS=Homo sapiens GN=NONO PE=1 SV=4	TRUE	-3.70722	0.00191	109629	165932	96637.7	152313	31927.3	32504.9	-56303.1	0.660685	-0.180005
284	284	sp|Q9UN86|G3BP2_HUMAN	N/A	N/A	Ras GTPase-activating protein-binding protein 2 OS=Homo sapiens GN=G3BP2 PE=1 SV=2	TRUE	-1.15396	0.26546	37173.9	55306.7	32342	32156.1	20576.4	42412.6	-18132.8	0.672142	-0.172539
285	285	sp|Q9NQC3|RTN4_HUMAN	N/A	N/A	Reticulon-4 OS=Homo sapiens GN=RTN4 PE=1 SV=2	TRUE	-0.194547	0.8482	411625	422793	324357	345440	121990	121558	-11167.9	0.973585	-0.011626
286	286	sp|O00622|CYR61_HUMAN	N/A	N/A	Protein CYR61 OS=Homo sapiens GN=CYR61 PE=1 SV=1	TRUE	2.63839	0.01789	660084	284613	704581	290463	425740	31872.6	375471	2.31923	0.365345
287	287	tr|A0A0A6YYL6|A0A0A6YYL6_HUMAN	N/A	N/A	Protein RPL17-C18orf32 OS=Homo sapiens GN=RPL17-C18orf32 PE=3 SV=1	TRUE	-1.18738	0.25241	417030	684288	475378	256186	116833	665060	-267258	0.609437	-0.215071
288	288	sp|P61313|RL15_HUMAN	N/A	N/A	60S ribosomal protein L15 OS=Homo sapiens GN=RPL15 PE=1 SV=2	TRUE	-10.6809	1.0901e-08	225014	638528	203862	664656	63865.3	97010.3	-413514	0.352395	-0.452971
289	289	sp|P18206|VINC_HUMAN	N/A	N/A	Vinculin OS=Homo sapiens GN=VCL PE=1 SV=4	TRUE	-0.878811	0.39251	88134.2	106281	99692.1	85066.7	32661.9	52637.8	-18146.8	0.829256	-0.0813113
290	290	tr|A0A087WZH7|A0A087WZH7_HUMAN	N/A	N/A	Myristoylated alanine-rich C-kinase substrate OS=Homo sapiens GN=MARCKS PE=1 SV=1	TRUE	-1.01061	0.32724	41852.9	560121	28367.8	39554.2	35504.4	1.53806e+06	-518268	0.0747212	-1.12656
291	291	sp|P63151|2ABA_HUMAN	N/A	N/A	Serine/threonine-protein phosphatase 2A 55 kDa regulatory subunit B alpha isoform OS=Homo sapiens GN=PPP2R2A PE=1 SV=1	TRUE	0.781941	0.44567	231831	188648	276988	145101	84651.5	142416	43182.8	1.22891	0.0895187
292	292	sp|Q9NZB2|F120A_HUMAN	N/A	N/A	Constitutive coactivator of PPAR-gamma-like protein 1 OS=Homo sapiens GN=FAM120A PE=1 SV=2	TRUE	-0.0775765	0.93913	55118.3	56857.9	42947.7	52577	44607.8	50356.1	-1739.59	0.969405	-0.0134949
293	293	sp|P01040|CYTA_HUMAN	N/A	N/A	Cystatin-A OS=Homo sapiens GN=CSTA PE=1 SV=1	TRUE	1.29799	0.21269	475310	258545	157643	239381	499154	42959.6	216765	1.8384	0.26444
294	294	tr|H0Y4R1|H0Y4R1_HUMAN	N/A	N/A	Inosine-5'-monophosphate dehydrogenase 2 (Fragment) OS=Homo sapiens GN=IMPDH2 PE=1 SV=1	TRUE	0.975531	0.34382	169196	145795	189347	161145	65731.7	29293.9	23401	1.16051	0.0646476
295	295	sp|P09661|RU2A_HUMAN	N/A	N/A	U2 small nuclear ribonucleoprotein A' OS=Homo sapiens GN=SNRPA1 PE=1 SV=2	TRUE	-1.85278	0.08245	173949	224216	146127	233558	60684.8	54238.8	-50266.5	0.775812	-0.110243
296	296	sp|P07900|HS90A_HUMAN	N/A	N/A	Heat shock protein HSP 90-alpha OS=Homo sapiens GN=HSP90AA1 PE=1 SV=5	TRUE	-1.04631	0.31097	378261	458735	371133	355841	122955	195247	-80474.1	0.824574	-0.0837704
297	297	sp|Q96QV6|H2A1A_HUMAN	N/A	N/A	Histone H2A type 1-A OS=Homo sapiens GN=HIST1H2AA PE=1 SV=3	TRUE	-1.88602	0.07758	9998.05	24332.1	10092.1	14867.3	5960.43	22007.6	-14334.1	0.4109	-0.386264
298	298	sp|P61254|RL26_HUMAN	N/A	N/A	60S ribosomal protein L26 OS=Homo sapiens GN=RPL26 PE=1 SV=1	TRUE	-1.04714	0.3106	531819	680364	565638	491860	302017	299828	-148545	0.781669	-0.106977
299	299	tr|J9JID7|J9JID7_HUMAN	N/A	N/A	Lamin B2, isoform CRA_a OS=Homo sapiens GN=LMNB2 PE=1 SV=1	TRUE	-0.831152	0.41812	39723.2	48462.4	37853.5	41244.4	16851.1	26665.2	-8739.15	0.819672	-0.0863601
300	300	sp|P48047|ATPO_HUMAN	N/A	N/A	ATP synthase subunit O, mitochondrial OS=Homo sapiens GN=ATP5O PE=1 SV=1	TRUE	0.947483	0.35748	471253	385633	471386	357642	247353	110954	85620.4	1.22203	0.0870804
301	301	tr|F8VZY9|F8VZY9_HUMAN	N/A	N/A	Keratin, type I cytoskeletal 18 OS=Homo sapiens GN=KRT18 PE=1 SV=1	TRUE	-3.02671	0.00802	181030	432223	171931	327699	94560.2	230320	-251193	0.418836	-0.377956
302	302	sp|P51149|RAB7A_HUMAN	N/A	N/A	Ras-related protein Rab-7a OS=Homo sapiens GN=RAB7A PE=1 SV=1	TRUE	-1.6495	0.11854	241323	365191	254938	264843	82857.8	209492	-123868	0.660812	-0.179922
303	303	sp|P49368|TCPG_HUMAN	N/A	N/A	T-complex protein 1 subunit gamma OS=Homo sapiens GN=CCT3 PE=1 SV=4	TRUE	-0.278595	0.78412	331441	350627	379774	277777	143581	148555	-19186	0.945281	-0.0244391
304	304	sp|P00558|PGK1_HUMAN	N/A	N/A	Phosphoglycerate kinase 1 OS=Homo sapiens GN=PGK1 PE=1 SV=3	TRUE	0.532722	0.60155	150913	136624	111679	140670	72558.1	34785.4	14288.6	1.10458	0.0431983
305	305	sp|Q15365|PCBP1_HUMAN	N/A	N/A	Poly(rC)-binding protein 1 OS=Homo sapiens GN=PCBP1 PE=1 SV=2	TRUE	0.288688	0.77653	847386	812816	986031	887890	322987	157274	34569.8	1.04253	0.0180889
306	306	sp|P12273|PIP_HUMAN	N/A	N/A	Prolactin-inducible protein OS=Homo sapiens GN=PIP PE=1 SV=1	TRUE	1.45401	0.16528	326550	214332	186884	216800	229962	26959.7	112219	1.52357	0.182864
307	307	sp|P05387|RLA2_HUMAN	N/A	N/A	60S acidic ribosomal protein P2 OS=Homo sapiens GN=RPLP2 PE=1 SV=1	TRUE	-0.426313	0.67556	98215.2	115938	56971.2	78591.8	67978.5	104560	-17722.6	0.847137	-0.0720464
308	308	sp|P14866|HNRPL_HUMAN	N/A	N/A	Heterogeneous nuclear ribonucleoprotein L OS=Homo sapiens GN=HNRNPL PE=1 SV=2	TRUE	0.456769	0.65398	91546.1	82899.3	84067.9	86114.1	50797.4	25393.8	8646.8	1.1043	0.043089
309	309	sp|Q5SSJ5|HP1B3_HUMAN	N/A	N/A	Heterochromatin protein 1-binding protein 3 OS=Homo sapiens GN=HP1BP3 PE=1 SV=1	TRUE	-0.998982	0.33267	75317.8	92554.9	83813.7	86892.3	46095.4	23552.6	-17237.1	0.813764	-0.0895017
310	310	tr|J3KPX7|J3KPX7_HUMAN	N/A	N/A	Prohibitin-2 OS=Homo sapiens GN=PHB2 PE=1 SV=2	TRUE	0.291329	0.77454	527601	497633	671069	447699	254273	174866	29967.9	1.06022	0.0253964
311	311	tr|A0A087WTP3|A0A087WTP3_HUMAN	N/A	N/A	Far upstream element-binding protein 2 OS=Homo sapiens GN=KHSRP PE=1 SV=1	TRUE	-0.419495	0.68043	187933	201415	209775	180145	48032.2	83603.4	-13482.4	0.933061	-0.0300898
312	312	tr|Q5K684|Q5K684_HUMAN	N/A	N/A	SCCA1/SCCA2 fusion protein OS=Homo sapiens GN=SERPINB3 PE=1 SV=1	TRUE	-0.692894	0.49831	139478	165172	104723	140630	78454.9	78868.6	-25693.6	0.844443	-0.0734298
313	313	sp|Q15717|ELAV1_HUMAN	N/A	N/A	ELAV-like protein 1 OS=Homo sapiens GN=ELAVL1 PE=1 SV=2	TRUE	-1.66285	0.1158	133705	165862	147665	171510	38475.2	43422.2	-32157.2	0.806121	-0.0935997
314	314	sp|P15144|AMPN_HUMAN	N/A	N/A	Aminopeptidase N OS=Homo sapiens GN=ANPEP PE=1 SV=4	TRUE	0.439023	0.66652	84401.9	74010.5	58880.4	86117.7	68475.2	18797.8	10391.5	1.14041	0.0570593
315	315	sp|P20591|MX1_HUMAN	N/A	N/A	Interferon-induced GTP-binding protein Mx1 OS=Homo sapiens GN=MX1 PE=1 SV=4	TRUE	0.0914513	0.92827	105118	103100	121558	122496	52958.8	39694	2017.52	1.01957	0.00841642
316	316	sp|P54136|SYRC_HUMAN	N/A	N/A	Arginine--tRNA ligase, cytoplasmic OS=Homo sapiens GN=RARS PE=1 SV=2	TRUE	-0.589697	0.56363	121518	138273	145512	107915	49154.5	69635.3	-16754.5	0.87883	-0.0560952
317	317	sp|P46779|RL28_HUMAN	N/A	N/A	60S ribosomal protein L28 OS=Homo sapiens GN=RPL28 PE=1 SV=3	TRUE	-0.781811	0.44574	70412.7	107906	58474.1	31282.5	45724.6	136410	-37493	0.652539	-0.185393
318	318	sp|P52597|HNRPF_HUMAN	N/A	N/A	Heterogeneous nuclear ribonucleoprotein F OS=Homo sapiens GN=HNRNPF PE=1 SV=3	TRUE	0.273071	0.78829	182081	174877	166891	141488	39594.5	68531.4	7204.25	1.0412	0.0175325
319	319	sp|P46777|RL5_HUMAN	N/A	N/A	60S ribosomal protein L5 OS=Homo sapiens GN=RPL5 PE=1 SV=3	TRUE	-0.900864	0.38102	172904	203088	162842	210727	84220.9	54864.4	-30183.4	0.851377	-0.0698779
320	320	sp|P16401|H15_HUMAN	N/A	N/A	Histone H1.5 OS=Homo sapiens GN=HIST1H1B PE=1 SV=3	TRUE	-0.918523	0.37199	221197	291836	246800	197110	82079.3	215621	-70638.9	0.75795	-0.120359
321	321	tr|F8W930|F8W930_HUMAN	N/A	N/A	Insulin-like growth factor 2 mRNA-binding protein 2 OS=Homo sapiens GN=IGF2BP2 PE=1 SV=1	TRUE	0.292607	0.77358	54813.4	51487.5	45544.5	50681.8	27218.4	20541.4	3325.93	1.0646	0.0271852
322	322	sp|P07814|SYEP_HUMAN	N/A	N/A	Bifunctional glutamate/proline--tRNA ligase OS=Homo sapiens GN=EPRS PE=1 SV=5	TRUE	-2.01846	0.06063	130007	453294	90633	101403	65338.4	476034	-323287	0.286805	-0.542414
323	323	sp|P07384|CAN1_HUMAN	N/A	N/A	Calpain-1 catalytic subunit OS=Homo sapiens GN=CAPN1 PE=1 SV=1	TRUE	-2.94095	0.00959	384342	1.57442e+06	372844	1.56876e+06	144269	1.20537e+06	-1.19008e+06	0.244116	-0.612404
324	324	sp|P05023|AT1A1_HUMAN	N/A	N/A	Sodium/potassium-transporting ATPase subunit alpha-1 OS=Homo sapiens GN=ATP1A1 PE=1 SV=1	TRUE	1.85327	0.08238	248606	188719	282987	161779	66503.6	70536	59887.5	1.31734	0.119697
325	325	sp|P20930|FILA_HUMAN	N/A	N/A	Filaggrin OS=Homo sapiens GN=FLG PE=1 SV=3	TRUE	-0.00653967	0.99486	46506.1	46603.9	24010.8	45875	44660.7	4248.25	-97.7949	0.997902	-0.000912293
326	326	sp|P62258|1433E_HUMAN	N/A	N/A	14-3-3 protein epsilon OS=Homo sapiens GN=YWHAE PE=1 SV=1	TRUE	-3.59627	0.00242	93334.7	148538	95555.4	129468	29588.5	35287.3	-55203.7	0.628354	-0.201796
327	327	sp|P51114|FXR1_HUMAN	N/A	N/A	Fragile X mental retardation syndrome-related protein 1 OS=Homo sapiens GN=FXR1 PE=1 SV=3	TRUE	-1.86165	0.08113	18065	39761.9	20280.1	34810.6	10423.1	33374.3	-21696.9	0.454329	-0.342629
328	328	sp|P18077|RL35A_HUMAN	N/A	N/A	60S ribosomal protein L35a OS=Homo sapiens GN=RPL35A PE=1 SV=2	TRUE	-0.73234	0.47455	293249	441248	272286	50286.9	160827	584552	-147999	0.66459	-0.177446
329	329	sp|P37802|TAGL2_HUMAN	N/A	N/A	Transgelin-2 OS=Homo sapiens GN=TAGLN2 PE=1 SV=3	TRUE	-2.22266	0.041	89937.6	130436	86919.3	115643	20915.3	50501.9	-40498.1	0.689517	-0.161455
330	330	sp|Q9BS26|ERP44_HUMAN	N/A	N/A	Endoplasmic reticulum resident protein 44 OS=Homo sapiens GN=ERP44 PE=1 SV=1	TRUE	-4.72042	0.00023	110874	184376	105150	179924	22203.7	41098.6	-73501.7	0.601348	-0.220874
331	331	sp|P17813|EGLN_HUMAN	N/A	N/A	Endoglin OS=Homo sapiens GN=ENG PE=1 SV=2	TRUE	-0.939152	0.36162	269718	310555	279035	316085	85869.2	98200	-40836.9	0.868503	-0.0612285
332	332	sp|P62829|RL23_HUMAN	N/A	N/A	60S ribosomal protein L23 OS=Homo sapiens GN=RPL23 PE=1 SV=1	TRUE	1.82547	0.08665	717688	435947	554195	289530	261529	382082	281741	1.64627	0.216502
333	333	sp|Q9NZI8|IF2B1_HUMAN	N/A	N/A	Insulin-like growth factor 2 mRNA-binding protein 1 OS=Homo sapiens GN=IGF2BP1 PE=1 SV=2	TRUE	-1.78193	0.09375	74828.9	106503	53036.4	96844.5	34617.4	40560.5	-31673.7	0.702602	-0.153291
334	334	sp|P49207|RL34_HUMAN	N/A	N/A	60S ribosomal protein L34 OS=Homo sapiens GN=RPL34 PE=1 SV=3	TRUE	0.570138	0.5765	534276	450885	464525	313465	254334	357569	83391.4	1.18495	0.0737002
335	335	sp|P47755|CAZA2_HUMAN	N/A	N/A	F-actin-capping protein subunit alpha-2 OS=Homo sapiens GN=CAPZA2 PE=1 SV=3	TRUE	0.63375	0.5352	380972	323378	364338	276418	254702	97248.9	57594.5	1.1781	0.0711833
336	336	sp|Q9UDY4|DNJB4_HUMAN	N/A	N/A	DnaJ homolog subfamily B member 4 OS=Homo sapiens GN=DNAJB4 PE=1 SV=1	TRUE	-0.162422	0.87301	198846	207118	236028	239587	115014	100556	-8271.23	0.960065	-0.0176993
337	337	sp|Q9BXS5|AP1M1_HUMAN	N/A	N/A	AP-1 complex subunit mu-1 OS=Homo sapiens GN=AP1M1 PE=1 SV=3	TRUE	-2.04368	0.05781	114325	215965	126568	174976	49918.7	140603	-101640	0.529368	-0.276242
338	338	tr|B4DJV5|B4DJV5_HUMAN	N/A	N/A	Periodic tryptophan protein 1 homolog OS=Homo sapiens GN=PWP1 PE=1 SV=1	TRUE	-1.13714	0.27222	86942	164270	62707.7	93026.5	69216.9	191905	-77327.7	0.529264	-0.276328
339	339	sp|P00492|HPRT_HUMAN	N/A	N/A	Hypoxanthine-guanine phosphoribosyltransferase OS=Homo sapiens GN=HPRT1 PE=1 SV=2	TRUE	-1.51031	0.15046	249256	353908	286241	316748	100320	182064	-104651	0.704298	-0.152244
340	340	sp|P78386|KRT85_HUMAN	N/A	N/A	Keratin, type II cuticular Hb5 OS=Homo sapiens GN=KRT85 PE=1 SV=1	TRUE	2.01736	0.06076	233770	104485	141468	47717.2	170233	89357.2	129286	2.23737	0.349737
341	341	sp|P23284|PPIB_HUMAN	N/A	N/A	Peptidyl-prolyl cis-trans isomerase B OS=Homo sapiens GN=PPIB PE=1 SV=2	TRUE	-1.72868	0.10311	413317	670249	238923	711860	312575	317982	-256932	0.616662	-0.209953
342	342	sp|P23381|SYWC_HUMAN	N/A	N/A	Tryptophan--tRNA ligase, cytoplasmic OS=Homo sapiens GN=WARS PE=1 SV=2	TRUE	-2.09577	0.05236	107040	152194	117210	125093	36320.4	53464.9	-45153.3	0.703316	-0.152849
343	343	sp|P62851|RS25_HUMAN	N/A	N/A	40S ribosomal protein S25 OS=Homo sapiens GN=RPS25 PE=1 SV=1	TRUE	-0.0457546	0.96407	647560	655623	672438	381143	77412.4	523002	-8063.48	0.987701	-0.00537449
344	344	sp|Q92598|HS105_HUMAN	N/A	N/A	Heat shock protein 105 kDa OS=Homo sapiens GN=HSPH1 PE=1 SV=1	TRUE	0.666685	0.51447	58188.8	51877.9	57825	52838.2	19374.9	20762.4	6310.91	1.12165	0.0498571
345	345	sp|Q96P63|SPB12_HUMAN	N/A	N/A	Serpin B12 OS=Homo sapiens GN=SERPINB12 PE=1 SV=1	TRUE	0.117981	0.90755	279351	272760	211815	256820	153995	66148.4	6591.24	1.02416	0.0103699
346	346	sp|P22735|TGM1_HUMAN	N/A	N/A	Protein-glutamine gamma-glutamyltransferase K OS=Homo sapiens GN=TGM1 PE=1 SV=4	TRUE	0.40874	0.68815	96356.4	85452.2	54894	94852.4	75253.7	27242.8	10904.2	1.12761	0.0521575
347	347	sp|Q92900|RENT1_HUMAN	N/A	N/A	Regulator of nonsense transcripts 1 OS=Homo sapiens GN=UPF1 PE=1 SV=2	TRUE	-2.17945	0.04459	59685	86226.3	50030.8	85054.8	27993.6	23475.2	-26541.3	0.69219	-0.159774
348	348	sp|P62854|RS26_HUMAN	N/A	N/A	40S ribosomal protein S26 OS=Homo sapiens GN=RPS26 PE=1 SV=3	TRUE	-0.628342	0.53865	354904	462840	345960	198397	185744	480700	-107936	0.766796	-0.11532
349	349	sp|Q13151|ROA0_HUMAN	N/A	N/A	Heterogeneous nuclear ribonucleoprotein A0 OS=Homo sapiens GN=HNRNPA0 PE=1 SV=1	TRUE	-1.87828	0.07869	68563.3	106771	62567.1	113969	37087.2	48464	-38208.1	0.64215	-0.192363
350	350	sp|Q13263|TIF1B_HUMAN	N/A	N/A	Transcription intermediary factor 1-beta OS=Homo sapiens GN=TRIM28 PE=1 SV=5	TRUE	1.86005	0.08136	66083	43453.6	51430.3	41860.3	34098.9	13014.8	22629.4	1.52077	0.182064
351	351	sp|Q99459|CDC5L_HUMAN	N/A	N/A	Cell division cycle 5-like protein OS=Homo sapiens GN=CDC5L PE=1 SV=2	TRUE	-0.545965	0.59262	46410.8	50788.3	54668.3	50376.3	19442.4	14162.8	-4377.53	0.913808	-0.0391449
352	352	sp|P16403|H12_HUMAN	N/A	N/A	Histone H1.2 OS=Homo sapiens GN=HIST1H1C PE=1 SV=2	TRUE	0.56851	0.57758	1.97643e+06	1.273e+06	295245	817982	3.49047e+06	1.26304e+06	703430	1.55258	0.191053
353	353	sp|O95373|IPO7_HUMAN	N/A	N/A	Importin-7 OS=Homo sapiens GN=IPO7 PE=1 SV=1	TRUE	-1.56612	0.13688	118121	166594	122783	158891	66468.6	64835.6	-48473.2	0.709035	-0.149332
354	354	sp|Q9Y2W1|TR150_HUMAN	N/A	N/A	Thyroid hormone receptor-associated protein 3 OS=Homo sapiens GN=THRAP3 PE=1 SV=2	TRUE	-2.2307	0.04036	160809	930388	76443.9	878777	204609	1.01456e+06	-769579	0.17284	-0.762355
355	355	sp|Q71DI3|H32_HUMAN	N/A	N/A	Histone H3.2 OS=Homo sapiens GN=HIST2H3A PE=1 SV=3	TRUE	-0.601401	0.556	5195.51	6905.87	3106.79	7103.76	5377.68	6623.71	-1710.36	0.752332	-0.12359
356	356	tr|E9PFW3|E9PFW3_HUMAN	N/A	N/A	AP-2 complex subunit mu OS=Homo sapiens GN=AP2M1 PE=1 SV=1	TRUE	-0.660287	0.51846	39740	47249	45935.3	48218.7	22797.8	25381.6	-7508.99	0.841076	-0.0751647
357	357	sp|Q9Y3I0|RTCB_HUMAN	N/A	N/A	tRNA-splicing ligase RtcB homolog OS=Homo sapiens GN=RTCB PE=1 SV=1	TRUE	0.0827404	0.93508	79032.5	78424	74521.4	84908.1	15601.1	15597.1	608.43	1.00776	0.00335634
358	358	sp|Q15029|U5S1_HUMAN	N/A	N/A	116 kDa U5 small nuclear ribonucleoprotein component OS=Homo sapiens GN=EFTUD2 PE=1 SV=1	TRUE	-2.19385	0.04336	78575.7	168657	81330.3	133778	16450.4	122079	-90081.2	0.465891	-0.331716
359	359	sp|P62820|RAB1A_HUMAN	N/A	N/A	Ras-related protein Rab-1A OS=Homo sapiens GN=RAB1A PE=1 SV=3	TRUE	-1.96708	0.06676	542031	827762	571604	659400	191054	391656	-285732	0.654814	-0.183882
360	360	tr|H7C2I1|H7C2I1_HUMAN	N/A	N/A	Protein arginine N-methyltransferase 1 OS=Homo sapiens GN=PRMT1 PE=1 SV=1	TRUE	0.0764341	0.94002	201873	197379	190058	139305	133651	115099	4493.85	1.02277	0.00977699
361	361	sp|P30041|PRDX6_HUMAN	N/A	N/A	Peroxiredoxin-6 OS=Homo sapiens GN=PRDX6 PE=1 SV=3	TRUE	-1.70231	0.10804	265731	340431	235989	276144	54601.8	119789	-74700.8	0.78057	-0.107588
362	362	tr|Q2L6G8|Q2L6G8_HUMAN	N/A	N/A	Corneodesmosin OS=Homo sapiens GN=CDSN PE=1 SV=1	TRUE	0.177216	0.86156	398949	378394	208473	324969	331430	105990	20555	1.05432	0.0229732
363	363	sp|P05089|ARGI1_HUMAN	N/A	N/A	Arginase-1 OS=Homo sapiens GN=ARG1 PE=1 SV=2	TRUE	0.24228	0.81164	244540	230505	147138	204936	167863	45001.5	14035.3	1.06089	0.0256701
364	364	sp|P22314|UBA1_HUMAN	N/A	N/A	Ubiquitin-like modifier-activating enzyme 1 OS=Homo sapiens GN=UBA1 PE=1 SV=3	TRUE	-2.18018	0.04452	40382.7	59505	41109.4	71391.3	8312.33	24965.5	-19122.3	0.678644	-0.168358
365	365	tr|J3KQN4|J3KQN4_HUMAN	N/A	N/A	60S ribosomal protein L36a OS=Homo sapiens GN=RPL36A PE=3 SV=1	TRUE	0.982388	0.34053	172665	19229.4	18274.9	8575.96	468129	20039.5	153435	8.9792	0.953238
366	366	sp|P16989|YBOX3_HUMAN	N/A	N/A	Y-box-binding protein 3 OS=Homo sapiens GN=YBX3 PE=1 SV=4	TRUE	-0.231416	0.81993	50025.1	53676.4	53966.7	33583.6	27925	38220	-3651.33	0.931975	-0.0305957
367	367	sp|P62879|GBB2_HUMAN	N/A	N/A	Guanine nucleotide-binding protein G(I)/G(S)/G(T) subunit beta-2 OS=Homo sapiens GN=GNB2 PE=1 SV=3	TRUE	0.146274	0.88553	291220	284710	357424	308102	121013	56418.3	6510.09	1.02287	0.00981859
368	368	sp|O75083|WDR1_HUMAN	N/A	N/A	WD repeat-containing protein 1 OS=Homo sapiens GN=WDR1 PE=1 SV=4	TRUE	-0.651515	0.52396	90020.5	102055	99541.4	119938	34595.7	43287.5	-12034.3	0.88208	-0.054492
369	369	sp|Q9HA64|KT3K_HUMAN	N/A	N/A	Ketosamine-3-kinase OS=Homo sapiens GN=FN3KRP PE=1 SV=2	TRUE	0.0709215	0.94434	109480	108151	99395.3	100341	51061.1	23542.3	1329.23	1.01229	0.0053052
370	370	sp|P49915|GUAA_HUMAN	N/A	N/A	GMP synthase [glutamine-hydrolyzing] OS=Homo sapiens GN=GMPS PE=1 SV=1	TRUE	-1.20413	0.24605	148273	189654	150133	186005	62191.4	82225.9	-41380.6	0.781809	-0.106899
371	371	sp|Q6UWP8|SBSN_HUMAN	N/A	N/A	Suprabasin OS=Homo sapiens GN=SBSN PE=1 SV=2	TRUE	1.01867	0.32352	28430.1	15722.4	5447.9	16187.8	36474.8	8377.95	12707.7	1.80826	0.25726
372	372	tr|D6RD18|D6RD18_HUMAN	N/A	N/A	Heterogeneous nuclear ribonucleoprotein A/B OS=Homo sapiens GN=HNRNPAB PE=1 SV=1	TRUE	1.03587	0.31567	220041	181281	261957	201004	77903.1	80822.5	38760.5	1.21381	0.0841525
373	373	sp|Q14152|EIF3A_HUMAN	N/A	N/A	Eukaryotic translation initiation factor 3 subunit A OS=Homo sapiens GN=EIF3A PE=1 SV=1	TRUE	-1.6887	0.11067	41838.9	69032.4	32434.5	55553.8	25109.3	41271.5	-27193.5	0.606077	-0.217472
374	374	tr|F5H365|F5H365_HUMAN	N/A	N/A	Protein transport protein Sec23A OS=Homo sapiens GN=SEC23A PE=1 SV=1	TRUE	-1.1568	0.26434	139205	161742	147518	163064	52064.6	26557.8	-22537	0.860661	-0.0651679
375	375	tr|E9PRY8|E9PRY8_HUMAN	N/A	N/A	Elongation factor 1-delta OS=Homo sapiens GN=EEF1D PE=1 SV=1	TRUE	-0.509512	0.61735	282502	326745	292980	209023	165838	200899	-44243.4	0.864593	-0.0631881
376	376	tr|M0QXB4|M0QXB4_HUMAN	N/A	N/A	Coatomer protein complex, subunit epsilon, isoform CRA_g OS=Homo sapiens GN=COPE PE=1 SV=1	TRUE	0.720479	0.48162	61714.3	55000.2	74931.4	52675	25841.8	10666.8	6714.06	1.12207	0.0500212
377	377	sp|O60701|UGDH_HUMAN	N/A	N/A	UDP-glucose 6-dehydrogenase OS=Homo sapiens GN=UGDH PE=1 SV=1	TRUE	1.58483	0.13257	188372	148264	213058	151279	56120.5	51134.1	40108	1.27052	0.103981
378	378	sp|P62987|RL40_HUMAN	N/A	N/A	Ubiquitin-60S ribosomal protein L40 OS=Homo sapiens GN=UBA52 PE=1 SV=2	TRUE	4.22019	0.00065	1.10929e+06	850182	1.03027e+06	830178	175833	54863.6	259111	1.30477	0.115534
379	379	sp|P04259|K2C6B_HUMAN	N/A	N/A	Keratin, type II cytoskeletal 6B OS=Homo sapiens GN=KRT6B PE=1 SV=5	TRUE	-0.566562	0.57887	673923	757055	615513	804958	390952	202307	-83132.5	0.89019	-0.0505174
380	380	sp|Q13247|SRSF6_HUMAN	N/A	N/A	Serine/arginine-rich splicing factor 6 OS=Homo sapiens GN=SRSF6 PE=1 SV=2	TRUE	-1.9121	0.07394	25907.1	106907	25694.5	52248.1	10137.8	126681	-81000.1	0.242333	-0.615588
381	381	sp|Q01469|FABP5_HUMAN	N/A	N/A	Fatty acid-binding protein, epidermal OS=Homo sapiens GN=FABP5 PE=1 SV=3	TRUE	-0.486679	0.63308	182029	203645	115765	206549	124225	48187	-21615.6	0.893856	-0.0487324
382	382	sp|P35637|FUS_HUMAN	N/A	N/A	RNA-binding protein FUS OS=Homo sapiens GN=FUS PE=1 SV=1	TRUE	-0.91785	0.37233	12905.2	16447.9	12491.8	15025.4	10008.4	5824.06	-3542.78	0.784606	-0.105348
383	383	sp|P16615|AT2A2_HUMAN	N/A	N/A	Sarcoplasmic/endoplasmic reticulum calcium ATPase 2 OS=Homo sapiens GN=ATP2A2 PE=1 SV=1	TRUE	-1.20116	0.24717	78990.2	142570	93433	68570	32293.7	155478	-63580.2	0.554043	-0.256456
384	384	tr|A0A0G2JIW1|A0A0G2JIW1_HUMAN	N/A	N/A	Heat shock 70 kDa protein 1B OS=Homo sapiens GN=HSPA1B PE=1 SV=1	TRUE	0.667521	0.51395	246894	206736	297272	174512	110490	142706	40158.1	1.19425	0.0770948
385	385	sp|Q9NS86|LANC2_HUMAN	N/A	N/A	LanC-like protein 2 OS=Homo sapiens GN=LANCL2 PE=1 SV=1	TRUE	-1.23345	0.23522	87115.3	97373.2	84902.6	96123	10798	22491.5	-10257.9	0.894654	-0.0483451
386	386	sp|Q9Y285|SYFA_HUMAN	N/A	N/A	Phenylalanine--tRNA ligase alpha subunit OS=Homo sapiens GN=FARSA PE=1 SV=3	TRUE	1.05175	0.30854	124290	99815.5	151914	97587.6	64094.4	27663.6	24474	1.24519	0.0952365
387	387	sp|P19525|E2AK2_HUMAN	N/A	N/A	Interferon-induced, double-stranded RNA-activated protein kinase OS=Homo sapiens GN=EIF2AK2 PE=1 SV=2	TRUE	-1.0451	0.31151	133117	178859	134214	187232	91506.5	94166.6	-45742	0.744257	-0.128277
388	388	sp|P47897|SYQ_HUMAN	N/A	N/A	Glutamine--tRNA ligase OS=Homo sapiens GN=QARS PE=1 SV=1	TRUE	0.296202	0.77089	136097	126939	174549	134114	62468.3	68572.4	9158.59	1.07215	0.0302554
389	389	tr|A0A087X079|A0A087X079_HUMAN	N/A	N/A	Ig gamma-1 chain C region OS=Homo sapiens GN=IGHG1 PE=1 SV=1	TRUE	0.449348	0.65921	148621	134130	135359	122442	71339	65349.1	14490.8	1.10804	0.0445538
390	390	sp|Q13409|DC1I2_HUMAN	N/A	N/A	Cytoplasmic dynein 1 intermediate chain 2 OS=Homo sapiens GN=DYNC1I2 PE=1 SV=3	TRUE	-1.17162	0.2585	78505.6	110296	80048.1	101622	11481.9	80587.5	-31790.6	0.711771	-0.14766
391	391	sp|P05386|RLA1_HUMAN	N/A	N/A	60S acidic ribosomal protein P1 OS=Homo sapiens GN=RPLP1 PE=1 SV=1	TRUE	-1.43623	0.1702	56100.4	103573	35494.8	46530.6	36324.5	92267	-47472.2	0.541653	-0.266279
392	392	sp|Q01082|SPTB2_HUMAN	N/A	N/A	Spectrin beta chain, non-erythrocytic 1 OS=Homo sapiens GN=SPTBN1 PE=1 SV=2	TRUE	0.55276	0.58807	71089.6	54974.5	37603.9	58832.9	85789.1	17022.2	16115.1	1.29314	0.111645
393	393	sp|Q9Y277|VDAC3_HUMAN	N/A	N/A	Voltage-dependent anion-selective channel protein 3 OS=Homo sapiens GN=VDAC3 PE=1 SV=1	TRUE	-0.741168	0.46933	101737	117300	120459	116666	47658.1	41195.4	-15563.3	0.867321	-0.0618204
394	394	sp|Q9BZE4|NOG1_HUMAN	N/A	N/A	Nucleolar GTP-binding protein 1 OS=Homo sapiens GN=GTPBP4 PE=1 SV=3	TRUE	-0.994763	0.33466	39362.1	64405.3	26097.3	48363.4	37256.2	65696.5	-25043.2	0.611162	-0.213843
395	395	sp|Q96AC1|FERM2_HUMAN	N/A	N/A	Fermitin family homolog 2 OS=Homo sapiens GN=FERMT2 PE=1 SV=1	TRUE	0.768673	0.45328	70974.8	51142.4	35175.8	51257.6	70981.8	30866	19832.4	1.38779	0.142323
396	396	tr|H0Y2W2|H0Y2W2_HUMAN	N/A	N/A	ATPase family AAA domain-containing protein 3A (Fragment) OS=Homo sapiens GN=ATAD3A PE=1 SV=1	TRUE	3.74757	0.00176	113444	79907.3	109216	80688.1	23128.9	13630.7	33536.5	1.41969	0.152194
397	397	sp|P17858|PFKAL_HUMAN	N/A	N/A	ATP-dependent 6-phosphofructokinase, liver type OS=Homo sapiens GN=PFKL PE=1 SV=6	TRUE	1.79106	0.09222	124677	75894.2	155725	67276.3	72678.7	37343.1	48783.1	1.64278	0.215579
398	398	sp|Q16891|MIC60_HUMAN	N/A	N/A	MICOS complex subunit MIC60 OS=Homo sapiens GN=IMMT PE=1 SV=1	TRUE	1.82149	0.08728	105605	77627.5	125322	75909.7	44249.5	12857.6	27977.8	1.36041	0.13367
399	399	sp|Q16658|FSCN1_HUMAN	N/A	N/A	Fascin OS=Homo sapiens GN=FSCN1 PE=1 SV=3	TRUE	-0.721792	0.48084	121993	142557	116503	103032	31588.3	79416.3	-20563.3	0.855753	-0.0676516
400	400	tr|Q5JR08|Q5JR08_HUMAN	N/A	N/A	Rho-related GTP-binding protein RhoC (Fragment) OS=Homo sapiens GN=RHOC PE=1 SV=6	TRUE	-1.93855	0.0704	71491.3	176778	29308.5	88714.2	94605.5	132658	-105287	0.404413	-0.393175
401	401	tr|G5E9Q6|G5E9Q6_HUMAN	N/A	N/A	Profilin OS=Homo sapiens GN=PFN2 PE=1 SV=1	TRUE	3.8653	0.00137	212607	121524	214836	103204	43906.7	55404.4	91082.7	1.7495	0.242914
402	402	sp|P52943|CRIP2_HUMAN	N/A	N/A	Cysteine-rich protein 2 OS=Homo sapiens GN=CRIP2 PE=1 SV=1	TRUE	0.621079	0.54329	95558.5	87077.2	86749.4	88998.6	22463.1	34259.9	8481.34	1.0974	0.0403651
403	403	sp|P63173|RL38_HUMAN	N/A	N/A	60S ribosomal protein L38 OS=Homo sapiens GN=RPL38 PE=1 SV=2	TRUE	0.559168	0.58379	193761	161675	146064	94794	107701	134298	32086.7	1.19846	0.0786253
404	404	sp|P60981|DEST_HUMAN	N/A	N/A	Destrin OS=Homo sapiens GN=DSTN PE=1 SV=3	TRUE	1.38996	0.18358	206017	172691	191251	189222	47137.2	54330.5	33325.9	1.19298	0.0766331
405	405	sp|P50395|GDIB_HUMAN	N/A	N/A	Rab GDP dissociation inhibitor beta OS=Homo sapiens GN=GDI2 PE=1 SV=2	TRUE	-1.11141	0.28282	81687.7	102392	91336.1	72819.5	22976.3	50944.9	-20704.2	0.797795	-0.0981089
406	406	sp|Q07666|KHDR1_HUMAN	N/A	N/A	KH domain-containing, RNA-binding, signal transduction-associated protein 1 OS=Homo sapiens GN=KHDRBS1 PE=1 SV=1	TRUE	-2.97555	0.00892	149727	225845	159171	220039	38036.5	66654.1	-76117.8	0.662964	-0.17851
407	407	sp|P26368|U2AF2_HUMAN	N/A	N/A	Splicing factor U2AF 65 kDa subunit OS=Homo sapiens GN=U2AF2 PE=1 SV=4	TRUE	-1.11429	0.28161	80790.6	93506.5	85035.9	94518.3	26901.4	21174.3	-12715.9	0.86401	-0.063481
408	408	sp|P20700|LMNB1_HUMAN	N/A	N/A	Lamin-B1 OS=Homo sapiens GN=LMNB1 PE=1 SV=2	TRUE	-1.32702	0.20313	169392	301972	179068	212041	106409	280199	-132580	0.560953	-0.251073
409	409	tr|C9JEH7|C9JEH7_HUMAN	N/A	N/A	40S ribosomal protein S4, Y isoform 1 (Fragment) OS=Homo sapiens GN=RPS4Y1 PE=1 SV=1	TRUE	0.779238	0.44721	125397	107178	157379	103039	62614.3	31609.7	18218.8	1.16999	0.0681805
410	410	sp|P41252|SYIC_HUMAN	N/A	N/A	Isoleucine--tRNA ligase, cytoplasmic OS=Homo sapiens GN=IARS PE=1 SV=2	TRUE	0.757086	0.46	74889.7	64494.7	91000.9	66968.5	33846.7	23474.9	10395	1.16118	0.0648978
411	411	sp|P42766|RL35_HUMAN	N/A	N/A	60S ribosomal protein L35 OS=Homo sapiens GN=RPL35 PE=1 SV=2	TRUE	-0.520209	0.61004	187454	216225	176529	149739	89531.9	139686	-28770.4	0.866942	-0.06201
412	412	sp|Q8NCA5|FA98A_HUMAN	N/A	N/A	Protein FAM98A OS=Homo sapiens GN=FAM98A PE=1 SV=1	TRUE	-0.486827	0.63298	86406.7	101406	84926.2	57838.6	59524.1	70711.3	-14999.1	0.852089	-0.0695152
413	413	sp|P19623|SPEE_HUMAN	N/A	N/A	Spermidine synthase OS=Homo sapiens GN=SRM PE=1 SV=1	TRUE	1.55077	0.14051	186263	135447	208284	123215	89029	41688.6	50816.6	1.37518	0.138359
414	414	sp|O75643|U520_HUMAN	N/A	N/A	U5 small nuclear ribonucleoprotein 200 kDa helicase OS=Homo sapiens GN=SNRNP200 PE=1 SV=2	TRUE	-0.426519	0.67541	60072.2	77878.9	72771.3	38526.2	32295.9	121011	-17806.7	0.771354	-0.112746
415	415	sp|P17096|HMGA1_HUMAN	N/A	N/A	High mobility group protein HMG-I/HMG-Y OS=Homo sapiens GN=HMGA1 PE=1 SV=3	TRUE	-1.54338	0.14229	117553	197560	84541.2	226192	101868	117510	-80007.3	0.595023	-0.225466
416	416	sp|P61981|1433G_HUMAN	N/A	N/A	14-3-3 protein gamma OS=Homo sapiens GN=YWHAG PE=1 SV=2	TRUE	0.262017	0.79665	206330	175453	62355.5	88454.6	287522	205714	30877.4	1.17599	0.0704026
417	417	sp|P84103|SRSF3_HUMAN	N/A	N/A	Serine/arginine-rich splicing factor 3 OS=Homo sapiens GN=SRSF3 PE=1 SV=1	TRUE	-1.66707	0.11495	274108	328882	281422	323277	42327	89019.7	-54774.5	0.833453	-0.0791191
418	418	sp|P37108|SRP14_HUMAN	N/A	N/A	Signal recognition particle 14 kDa protein OS=Homo sapiens GN=SRP14 PE=1 SV=2	TRUE	-1.83066	0.08584	85194.9	214415	87855.7	167381	14471.6	211265	-129220	0.397336	-0.400842
419	419	sp|O75569|PRKRA_HUMAN	N/A	N/A	Interferon-inducible double-stranded RNA-dependent protein kinase activator A OS=Homo sapiens GN=PRKRA PE=1 SV=1	TRUE	-1.02574	0.32027	49232.5	60432.3	34169	63739.2	24685.7	21531.1	-11199.8	0.814672	-0.0890174
420	420	sp|O15371|EIF3D_HUMAN	N/A	N/A	Eukaryotic translation initiation factor 3 subunit D OS=Homo sapiens GN=EIF3D PE=1 SV=1	TRUE	-1.33605	0.20023	170794	346824	186445	111407	83045.4	386442	-176030	0.492451	-0.307637
421	421	sp|Q9Y265|RUVB1_HUMAN	N/A	N/A	RuvB-like 1 OS=Homo sapiens GN=RUVBL1 PE=1 SV=1	TRUE	1.43438	0.17072	122729	95095.2	140677	85239.2	46014.5	34972.9	27634.1	1.29059	0.11079
422	422	sp|P42704|LPPRC_HUMAN	N/A	N/A	Leucine-rich PPR motif-containing protein, mitochondrial OS=Homo sapiens GN=LRPPRC PE=1 SV=3	TRUE	0.55457	0.58686	90431.7	80983.8	95772	75811.5	41425.2	29935.2	9447.91	1.11666	0.0479226
423	423	sp|P14174|MIF_HUMAN	N/A	N/A	Macrophage migration inhibitory factor OS=Homo sapiens GN=MIF PE=1 SV=4	TRUE	2.52053	0.02272	1.62126e+06	724478	1.63904e+06	310534	742306	766989	896783	2.23783	0.349828
424	424	sp|O43390|HNRPR_HUMAN	N/A	N/A	Heterogeneous nuclear ribonucleoprotein R OS=Homo sapiens GN=HNRNPR PE=1 SV=1	TRUE	-2.52108	0.02269	124143	313356	145009	296350	71197.3	213605	-189214	0.396171	-0.402117
425	425	sp|Q9Y3F4|STRAP_HUMAN	N/A	N/A	Serine-threonine kinase receptor-associated protein OS=Homo sapiens GN=STRAP PE=1 SV=1	TRUE	-1.85092	0.08273	47256.3	226648	48819.5	42293.1	14281.4	290411	-179392	0.208501	-0.680893
426	426	sp|Q14011|CIRBP_HUMAN	N/A	N/A	Cold-inducible RNA-binding protein OS=Homo sapiens GN=CIRBP PE=1 SV=1	TRUE	-5.41248	5.7531e-05	35610.5	107101	29951.8	102163	19705.3	34378.7	-71491	0.332493	-0.478218
427	427	sp|Q13838|DX39B_HUMAN	N/A	N/A	Spliceosome RNA helicase DDX39B OS=Homo sapiens GN=DDX39B PE=1 SV=1	TRUE	1.8156	0.08822	227025	147375	285557	151647	121132	51458.1	79649.6	1.54045	0.187649
428	428	sp|P62899|RL31_HUMAN	N/A	N/A	60S ribosomal protein L31 OS=Homo sapiens GN=RPL31 PE=1 SV=1	TRUE	0.0532954	0.95816	288349	283717	261250	137903	87768.5	245542	4632.38	1.01633	0.00703367
429	429	sp|P69905|HBA_HUMAN	N/A	N/A	Hemoglobin subunit alpha OS=Homo sapiens GN=HBA1 PE=1 SV=2	TRUE	2.53667	0.02199	188512	106268	208176	89898.3	90094.4	36657.6	82244.4	1.77393	0.248937
430	430	sp|P31689|DNJA1_HUMAN	N/A	N/A	DnaJ homolog subfamily A member 1 OS=Homo sapiens GN=DNAJA1 PE=1 SV=2	TRUE	-0.171284	0.86615	204139	217010	173948	194536	168783	149445	-12871.2	0.940688	-0.0265543
431	431	tr|H3BRG4|H3BRG4_HUMAN	N/A	N/A	Cytochrome b-c1 complex subunit 2, mitochondrial OS=Homo sapiens GN=UQCRC2 PE=1 SV=1	TRUE	-1.31469	0.20715	98943.9	167915	103677	110795	47009.1	150200	-68970.7	0.589251	-0.2297
432	432	sp|Q14532|K1H2_HUMAN	N/A	N/A	Keratin, type I cuticular Ha2 OS=Homo sapiens GN=KRT32 PE=2 SV=3	TRUE	2.54844	0.02147	216825	72415.8	187911	27680.3	151975	76174.6	144409	2.99416	0.476275
433	433	sp|P13667|PDIA4_HUMAN	N/A	N/A	Protein disulfide-isomerase A4 OS=Homo sapiens GN=PDIA4 PE=1 SV=2	TRUE	-0.874739	0.39466	93356.9	115812	80333.1	80662.5	45818.3	61898.1	-22454.8	0.806109	-0.0936061
434	434	sp|P52292|IMA1_HUMAN	N/A	N/A	Importin subunit alpha-1 OS=Homo sapiens GN=KPNA2 PE=1 SV=1	TRUE	-0.298895	0.76887	69588.3	72249.6	63299	70748.7	23388.9	12900.6	-2661.23	0.963166	-0.0162988
435	435	sp|Q9NZL9|MAT2B_HUMAN	N/A	N/A	Methionine adenosyltransferase 2 subunit beta OS=Homo sapiens GN=MAT2B PE=1 SV=1	TRUE	0.713556	0.48578	249955	214005	301249	166769	132969	71854	35949.4	1.16798	0.0674367
436	436	sp|P05109|S10A8_HUMAN	N/A	N/A	Protein S100-A8 OS=Homo sapiens GN=S100A8 PE=1 SV=1	TRUE	-0.968327	0.34729	215023	295881	107377	323790	196614	155235	-80858.4	0.72672	-0.138633
437	437	sp|P67936|TPM4_HUMAN	N/A	N/A	Tropomyosin alpha-4 chain OS=Homo sapiens GN=TPM4 PE=1 SV=3	TRUE	0.10745	0.91577	65815.8	64900.4	61009.1	66929.5	12073.1	22528.8	915.47	1.01411	0.00608325
438	438	sp|P31944|CASPE_HUMAN	N/A	N/A	Caspase-14 OS=Homo sapiens GN=CASP14 PE=1 SV=2	TRUE	0.641263	0.53043	141527	109312	55655.6	95157	138522	59373.4	32214.8	1.29471	0.112171
439	439	tr|J3KTE4|J3KTE4_HUMAN	N/A	N/A	Ribosomal protein L19 OS=Homo sapiens GN=RPL19 PE=1 SV=1	TRUE	-0.169685	0.86738	178402	187329	176711	117364	39770.8	152731	-8926.81	0.952347	-0.0212048
440	440	tr|F5H4R6|F5H4R6_HUMAN	N/A	N/A	Nucleosome assembly protein 1-like 1 OS=Homo sapiens GN=NAP1L1 PE=1 SV=1	TRUE	-0.0162878	0.98721	150185	150618	169627	128771	51326.8	61076.6	-433.146	0.997124	-0.00125074
441	441	sp|Q9BUJ2|HNRL1_HUMAN	N/A	N/A	Heterogeneous nuclear ribonucleoprotein U-like protein 1 OS=Homo sapiens GN=HNRNPUL1 PE=1 SV=2	TRUE	-0.0895693	0.92974	23113.1	23553.9	22121.7	18035.8	10255.1	10620.2	-440.779	0.981286	-0.00820424
442	442	tr|A0A0D9SGC1|A0A0D9SGC1_HUMAN	N/A	N/A	Unconventional myosin-VI OS=Homo sapiens GN=MYO6 PE=1 SV=1	TRUE	0.275364	0.78656	93576.8	82932.5	50254.7	63638.4	102619	54015.3	10644.4	1.12835	0.0524438
443	443	sp|P51813|BMX_HUMAN	N/A	N/A	Cytoplasmic tyrosine-protein kinase BMX OS=Homo sapiens GN=BMX PE=1 SV=1	TRUE	0.27297	0.78837	24661.3	23308.5	22038.3	20070.4	11541.1	9373.36	1352.84	1.05804	0.0245024
444	444	sp|P50453|SPB9_HUMAN	N/A	N/A	Serpin B9 OS=Homo sapiens GN=SERPINB9 PE=1 SV=1	TRUE	1.74909	0.09943	131092	95641.2	150849	91987.6	53428.2	29027.5	35450.8	1.37066	0.136931
445	445	sp|Q7L576|CYFP1_HUMAN	N/A	N/A	Cytoplasmic FMR1-interacting protein 1 OS=Homo sapiens GN=CYFIP1 PE=1 SV=1	TRUE	-0.19285	0.8495	39985.1	42157.8	48961.5	33277.2	18903	28019.5	-2172.75	0.948462	-0.0229803
446	446	sp|P10599|THIO_HUMAN	N/A	N/A	Thioredoxin OS=Homo sapiens GN=TXN PE=1 SV=3	TRUE	1.67558	0.11325	409553	211336	232358	113906	310815	171295	198217	1.93792	0.287336
447	447	sp|Q8WUM4|PDC6I_HUMAN	N/A	N/A	Programmed cell death 6-interacting protein OS=Homo sapiens GN=PDCD6IP PE=1 SV=1	TRUE	-1.77759	0.09448	135768	319997	92822.7	217090	135859	279668	-184230	0.424277	-0.37235
448	448	sp|Q5SW79|CE170_HUMAN	N/A	N/A	Centrosomal protein of 170 kDa OS=Homo sapiens GN=CEP170 PE=1 SV=1	TRUE	-0.547757	0.59142	53224.9	64735.2	57505.3	30769.7	22626.8	58840.2	-11510.3	0.822193	-0.085026
449	449	sp|Q14697|GANAB_HUMAN	N/A	N/A	Neutral alpha-glucosidase AB OS=Homo sapiens GN=GANAB PE=1 SV=3	TRUE	-0.450057	0.65871	8335.23	10349.6	3946.19	3907.73	8426.84	10453.8	-2014.35	0.805369	-0.0940052
450	450	sp|Q8N163|CCAR2_HUMAN	N/A	N/A	Cell cycle and apoptosis regulator protein 2 OS=Homo sapiens GN=CCAR2 PE=1 SV=2	TRUE	-0.190137	0.85159	31536.3	33177.4	28455.2	33435.7	22561.1	12708.1	-1641.14	0.950534	-0.0220322
451	451	sp|Q09028|RBBP4_HUMAN	N/A	N/A	Histone-binding protein RBBP4 OS=Homo sapiens GN=RBBP4 PE=1 SV=3	TRUE	-2.48243	0.02453	171133	387763	169467	383000	98038	242746	-216630	0.441334	-0.355233
452	452	tr|K7ELC2|K7ELC2_HUMAN	N/A	N/A	40S ribosomal protein S15 OS=Homo sapiens GN=RPS15 PE=1 SV=1	TRUE	0.245114	0.80948	28298	26238.2	28075.4	13987.8	12263.3	22027.1	2059.84	1.07851	0.0328224
453	453	sp|P09211|GSTP1_HUMAN	N/A	N/A	Glutathione S-transferase P OS=Homo sapiens GN=GSTP1 PE=1 SV=2	TRUE	-2.06391	0.05564	154513	259844	132504	178769	46787	145780	-105331	0.594637	-0.225748
454	454	sp|P08648|ITA5_HUMAN	N/A	N/A	Integrin alpha-5 OS=Homo sapiens GN=ITGA5 PE=1 SV=2	TRUE	-0.97037	0.3463	109665	154734	114083	131308	93358.7	103435	-45069.3	0.70873	-0.149519
455	455	sp|P55884|EIF3B_HUMAN	N/A	N/A	Eukaryotic translation initiation factor 3 subunit B OS=Homo sapiens GN=EIF3B PE=1 SV=3	TRUE	0.566366	0.579	79018.3	69359.3	70891.1	68486	41310.8	30183.8	9658.99	1.13926	0.0566229
456	456	sp|Q8WWM7|ATX2L_HUMAN	N/A	N/A	Ataxin-2-like protein OS=Homo sapiens GN=ATXN2L PE=1 SV=2	TRUE	-2.22625	0.04072	17129.2	25680.8	16582.7	22079.8	5282.73	10241.7	-8551.67	0.667002	-0.175873
457	457	sp|P27797|CALR_HUMAN	N/A	N/A	Calreticulin OS=Homo sapiens GN=CALR PE=1 SV=1	TRUE	-1.60305	0.12848	41111.8	61169.4	23295.7	48394.5	27982.9	25018.8	-20057.6	0.672097	-0.172568
458	458	sp|P08133|ANXA6_HUMAN	N/A	N/A	Annexin A6 OS=Homo sapiens GN=ANXA6 PE=1 SV=3	TRUE	0.543321	0.5944	164646	133980	124978	69252	135105	102073	30666.6	1.22889	0.0895129
459	459	sp|P23526|SAHH_HUMAN	N/A	N/A	Adenosylhomocysteinase OS=Homo sapiens GN=AHCY PE=1 SV=4	TRUE	-0.0120474	0.99054	270772	271296	317506	255747	84201	99813.2	-524.404	0.998067	-0.000840285
460	460	sp|Q12805|FBLN3_HUMAN	N/A	N/A	EGF-containing fibulin-like extracellular matrix protein 1 OS=Homo sapiens GN=EFEMP1 PE=1 SV=2	TRUE	3.94806	0.00115	182356	53274.8	243019	45014.4	93791.3	28700.4	129081	3.42292	0.534397
461	461	sp|O75367|H2AY_HUMAN	N/A	N/A	Core histone macro-H2A.1 OS=Homo sapiens GN=H2AFY PE=1 SV=4	TRUE	-1.67763	0.11284	63713.4	89722	44913.8	99275.7	38876.7	25529	-26008.5	0.710121	-0.148668
462	462	tr|I3L504|I3L504_HUMAN	N/A	N/A	Eukaryotic translation initiation factor 5A-1 OS=Homo sapiens GN=EIF5A PE=1 SV=1	TRUE	-0.131518	0.89701	153828	159016	136291	118321	67597.1	97136.9	-5188.04	0.967374	-0.0144055
463	463	sp|P21589|5NTD_HUMAN	N/A	N/A	5'-nucleotidase OS=Homo sapiens GN=NT5E PE=1 SV=1	TRUE	-0.922891	0.36977	46475.3	62914.2	25379.3	56385.1	47987.3	23510.1	-16438.8	0.73871	-0.131526
464	464	sp|P28066|PSA5_HUMAN	N/A	N/A	Proteasome subunit alpha type-5 OS=Homo sapiens GN=PSMA5 PE=1 SV=3	TRUE	-1.6748	0.11341	90800.1	113549	96813.6	104073	27476.9	30091.9	-22748.9	0.799656	-0.097097
465	465	sp|Q9Y266|NUDC_HUMAN	N/A	N/A	Nuclear migration protein nudC OS=Homo sapiens GN=NUDC PE=1 SV=1	TRUE	2.15046	0.04715	94659.3	73728.9	87894.9	77348.5	26842.1	11492.4	20930.4	1.28388	0.108525
466	466	sp|P61221|ABCE1_HUMAN	N/A	N/A	ATP-binding cassette sub-family E member 1 OS=Homo sapiens GN=ABCE1 PE=1 SV=1	TRUE	-0.732181	0.47465	62209.8	74190.4	58449.2	58275.3	29652.7	39120.6	-11980.6	0.838515	-0.0764889
467	467	sp|P22234|PUR6_HUMAN	N/A	N/A	Multifunctional protein ADE2 OS=Homo sapiens GN=PAICS PE=1 SV=3	TRUE	0.715617	0.48454	54302.2	48144.2	56278.4	43359.1	19473.2	16948.2	6158.03	1.12791	0.0522737
468	468	sp|Q8WVV4|POF1B_HUMAN	N/A	N/A	Protein POF1B OS=Homo sapiens GN=POF1B PE=1 SV=3	TRUE	-2.52769	0.02239	40333.8	62893.6	41288	63771.2	17033.5	20658.5	-22559.8	0.641302	-0.192938
469	469	sp|Q7L1Q6|BZW1_HUMAN	N/A	N/A	Basic leucine zipper and W2 domain-containing protein 1 OS=Homo sapiens GN=BZW1 PE=1 SV=1	TRUE	-2.35161	0.03183	16954.6	25907.1	17958.9	24181.1	6134.71	9633.4	-8952.49	0.654438	-0.184131
470	470	sp|P36873|PP1G_HUMAN	N/A	N/A	Serine/threonine-protein phosphatase PP1-gamma catalytic subunit OS=Homo sapiens GN=PPP1CC PE=1 SV=1	TRUE	0.862586	0.40111	80541	56086.4	61266.9	49919.2	84297.2	11298.9	24454.6	1.43602	0.157159
471	471	sp|P62995|TRA2B_HUMAN	N/A	N/A	Transformer-2 protein homolog beta OS=Homo sapiens GN=TRA2B PE=1 SV=1	TRUE	-2.59102	0.0197	44682	127719	31811.1	98670.4	44310.2	85324.2	-83036.7	0.349847	-0.456122
472	472	sp|P55084|ECHB_HUMAN	N/A	N/A	Trifunctional enzyme subunit beta, mitochondrial OS=Homo sapiens GN=HADHB PE=1 SV=3	TRUE	0.736841	0.47189	313254	255309	436241	276198	199053	126629	57944.6	1.22696	0.0888299
473	473	sp|O95816|BAG2_HUMAN	N/A	N/A	BAG family molecular chaperone regulator 2 OS=Homo sapiens GN=BAG2 PE=1 SV=1	TRUE	-0.782642	0.44527	72789.2	139960	63680.6	50432.6	80992.2	244405	-67170.4	0.520073	-0.283936
474	474	sp|P68366|TBA4A_HUMAN	N/A	N/A	Tubulin alpha-4A chain OS=Homo sapiens GN=TUBA4A PE=1 SV=1	TRUE	1.05407	0.30751	2.15863e+06	1.67369e+06	2.75093e+06	1.82087e+06	1.23582e+06	614490	484932	1.28974	0.110501
475	475	sp|Q15907|RB11B_HUMAN	N/A	N/A	Ras-related protein Rab-11B OS=Homo sapiens GN=RAB11B PE=1 SV=4	TRUE	-2.02887	0.05945	230807	326378	254581	250870	76149.5	119046	-95571.5	0.707176	-0.150473
476	476	sp|P11216|PYGB_HUMAN	N/A	N/A	Glycogen phosphorylase, brain form OS=Homo sapiens GN=PYGB PE=1 SV=5	TRUE	-0.902899	0.37997	214702	295246	229753	374016	165769	210097	-80544.3	0.727196	-0.138349
477	477	sp|Q15424|SAFB1_HUMAN	N/A	N/A	Scaffold attachment factor B1 OS=Homo sapiens GN=SAFB PE=1 SV=4	TRUE	-2.32166	0.03377	26417.3	101439	29772	85655.1	14321.8	95877.2	-75021.4	0.260426	-0.584316
478	478	sp|Q92552|RT27_HUMAN	N/A	N/A	28S ribosomal protein S27, mitochondrial OS=Homo sapiens GN=MRPS27 PE=1 SV=3	TRUE	-1.96156	0.06745	59683.1	109740	67875	139578	37243.8	66886.2	-50056.6	0.543861	-0.264512
479	479	sp|P62847|RS24_HUMAN	N/A	N/A	40S ribosomal protein S24 OS=Homo sapiens GN=RPS24 PE=1 SV=1	TRUE	0.488133	0.63208	326514	281389	300677	300464	263758	85686.1	45124.3	1.16036	0.0645937
480	480	tr|F5H6H0|F5H6H0_HUMAN	N/A	N/A	High mobility group protein HMGI-C OS=Homo sapiens GN=HMGA2 PE=1 SV=1	TRUE	-0.123561	0.9032	20319.2	21298.5	18911	12737.2	15008	18442.3	-979.312	0.95402	-0.0204426
481	481	tr|E9PR17|E9PR17_HUMAN	N/A	N/A	CD59 glycoprotein OS=Homo sapiens GN=CD59 PE=1 SV=1	TRUE	-2.13426	0.04864	59509.9	147243	60325	184302	13798.6	122547	-87733.2	0.404161	-0.393446
482	482	tr|A0A024RA52|A0A024RA52_HUMAN	N/A	N/A	Proteasome subunit alpha type OS=Homo sapiens GN=PSMA2 PE=1 SV=1	TRUE	-0.343386	0.73578	56524.6	60177.1	55371.6	56644.1	13239.2	29034.8	-3652.56	0.939303	-0.0271942
483	483	sp|P60866|RS20_HUMAN	N/A	N/A	40S ribosomal protein S20 OS=Homo sapiens GN=RPS20 PE=1 SV=1	TRUE	1.95388	0.06843	1.25486e+06	898464	1.27849e+06	842980	123260	533154	356399	1.39668	0.145096
484	484	sp|P42167|LAP2B_HUMAN	N/A	N/A	Lamina-associated polypeptide 2, isoforms beta/gamma OS=Homo sapiens GN=TMPO PE=1 SV=2	TRUE	0.726412	0.47808	69546.3	59156.4	49913.5	73053.3	35521.9	24070.4	10389.9	1.17563	0.0702723
485	485	sp|Q99714|HCD2_HUMAN	N/A	N/A	3-hydroxyacyl-CoA dehydrogenase type-2 OS=Homo sapiens GN=HSD17B10 PE=1 SV=3	TRUE	-1.05694	0.30624	56896	79073.2	60369.2	90797.4	42825.7	46133.7	-22177.2	0.719536	-0.142947
486	486	sp|P31942|HNRH3_HUMAN	N/A	N/A	Heterogeneous nuclear ribonucleoprotein H3 OS=Homo sapiens GN=HNRNPH3 PE=1 SV=2	TRUE	-4.00221	0.00103	38908.7	117705	33375.4	122566	28987.7	51461.8	-78796.1	0.330562	-0.480747
487	487	tr|H0Y8C6|H0Y8C6_HUMAN	N/A	N/A	Importin-5 (Fragment) OS=Homo sapiens GN=IPO5 PE=1 SV=1	TRUE	-1.32155	0.2049	71355.7	93085	73574	77049.9	28589.7	40196.3	-21729.2	0.766566	-0.115451
488	488	sp|P62314|SMD1_HUMAN	N/A	N/A	Small nuclear ribonucleoprotein Sm D1 OS=Homo sapiens GN=SNRPD1 PE=1 SV=1	TRUE	-4.57627	0.00031	31423.9	70167.6	29988.8	76672.9	8076.38	24080.4	-38743.7	0.447841	-0.348876
489	489	sp|P31930|QCR1_HUMAN	N/A	N/A	Cytochrome b-c1 complex subunit 1, mitochondrial OS=Homo sapiens GN=UQCRC1 PE=1 SV=3	TRUE	0.576248	0.57247	65022.2	59403.9	76887.1	55949.8	23491.3	17425.8	5618.21	1.09458	0.0392461
490	490	tr|Q32Q12|Q32Q12_HUMAN	N/A	N/A	Nucleoside diphosphate kinase OS=Homo sapiens GN=NME1-NME2 PE=1 SV=1	TRUE	-1.22569	0.23805	8527.66	15884.8	10504.3	11755.5	7970.42	16147.5	-7357.19	0.536842	-0.270153
491	491	sp|Q8NE71|ABCF1_HUMAN	N/A	N/A	ATP-binding cassette sub-family F member 1 OS=Homo sapiens GN=ABCF1 PE=1 SV=2	TRUE	-2.60191	0.01927	24598.6	142453	29128.8	62140.1	7379.64	135686	-117855	0.172678	-0.762762
492	492	sp|P02765|FETUA_HUMAN	N/A	N/A	Alpha-2-HS-glycoprotein OS=Homo sapiens GN=AHSG PE=1 SV=1	TRUE	-1.07586	0.29794	51115.3	66620.4	38659.5	49932.8	29620.6	31494.5	-15505.1	0.767262	-0.115056
493	493	sp|Q13724|MOGS_HUMAN	N/A	N/A	Mannosyl-oligosaccharide glucosidase OS=Homo sapiens GN=MOGS PE=1 SV=5	TRUE	0.00806624	0.99366	50919.7	50810.7	65033	44905.9	29902.6	27412.5	109.072	1.00215	0.000931272
494	494	sp|P56192|SYMC_HUMAN	N/A	N/A	Methionine--tRNA ligase, cytoplasmic OS=Homo sapiens GN=MARS PE=1 SV=2	TRUE	0.391995	0.70023	56535.6	50539.8	45441.6	41798.8	36919.6	27250.2	5995.86	1.11864	0.048689
495	495	sp|P52209|6PGD_HUMAN	N/A	N/A	6-phosphogluconate dehydrogenase, decarboxylating OS=Homo sapiens GN=PGD PE=1 SV=3	TRUE	-2.07528	0.05445	5190.38	18602.4	4621.73	9144.72	4466.72	18866.7	-13412	0.279017	-0.55437
496	496	sp|P00387|NB5R3_HUMAN	N/A	N/A	NADH-cytochrome b5 reductase 3 OS=Homo sapiens GN=CYB5R3 PE=1 SV=3	TRUE	-2.48209	0.02454	56921.3	72779.5	62286.2	69347.5	16285.9	10106.8	-15858.2	0.782107	-0.106734
497	497	sp|O43684|BUB3_HUMAN	N/A	N/A	Mitotic checkpoint protein BUB3 OS=Homo sapiens GN=BUB3 PE=1 SV=1	TRUE	2.10595	0.05135	112550	86001.3	138146	84584.7	36455.3	10065.1	26548.4	1.3087	0.116839
498	498	sp|P68371|TBB4B_HUMAN	N/A	N/A	Tubulin beta-4B chain OS=Homo sapiens GN=TUBB4B PE=1 SV=1	TRUE	2.89003	0.01066	742907	529886	861464	545666	201467	91148.5	213021	1.40201	0.146752
499	499	sp|P06702|S10A9_HUMAN	N/A	N/A	Protein S100-A9 OS=Homo sapiens GN=S100A9 PE=1 SV=1	TRUE	-0.643329	0.52912	279568	333793	193701	231145	164684	191883	-54224.8	0.837549	-0.0769896
500	500	sp|O75475|PSIP1_HUMAN	N/A	N/A	PC4 and SFRS1-interacting protein OS=Homo sapiens GN=PSIP1 PE=1 SV=1	TRUE	0.107783	0.91551	32301.3	30059.7	15809	23406.9	50751.1	36291.8	2241.61	1.07457	0.0312355
501	501	tr|B4DR61|B4DR61_HUMAN	N/A	N/A	Protein transport protein Sec61 subunit alpha isoform 1 OS=Homo sapiens GN=SEC61A1 PE=1 SV=1	TRUE	2.32288	0.03369	117976	84071.6	117179	88155.2	42555.6	10313.6	33904.5	1.40328	0.147145
502	502	sp|P04632|CPNS1_HUMAN	N/A	N/A	Calpain small subunit 1 OS=Homo sapiens GN=CAPNS1 PE=1 SV=1	TRUE	-1.25411	0.22782	87329.2	111870	77453.9	87969.4	25748.6	52755.7	-24540.4	0.780634	-0.107553
503	503	sp|O95810|SDPR_HUMAN	N/A	N/A	Serum deprivation-response protein OS=Homo sapiens GN=SDPR PE=1 SV=3	TRUE	-0.925463	0.36847	92755.5	206277	110277	81817.7	55822.9	363735	-113521	0.449665	-0.347111
504	504	sp|P30048|PRDX3_HUMAN	N/A	N/A	Thioredoxin-dependent peroxide reductase, mitochondrial OS=Homo sapiens GN=PRDX3 PE=1 SV=3	TRUE	-1.65571	0.11726	183429	256179	211115	212364	69247.5	112164	-72750.7	0.716017	-0.145077
505	505	tr|A0A087WY85|A0A087WY85_HUMAN	N/A	N/A	Ubiquitin-conjugating enzyme E2 D3 OS=Homo sapiens GN=UBE2D3 PE=1 SV=1	TRUE	0.45051	0.65839	114194	100966	90914.3	79240.1	56193.8	67839.2	13228.5	1.13102	0.0534703
506	506	sp|P12004|PCNA_HUMAN	N/A	N/A	Proliferating cell nuclear antigen OS=Homo sapiens GN=PCNA PE=1 SV=1	TRUE	-1.10819	0.28416	81669.7	96889.4	68858.3	99406.9	22917.4	34239.5	-15219.7	0.842917	-0.0742153
507	507	sp|P61224|RAP1B_HUMAN	N/A	N/A	Ras-related protein Rap-1b OS=Homo sapiens GN=RAP1B PE=1 SV=1	TRUE	-0.691456	0.49919	76793.1	97123.8	77970	65979.1	53306.7	70278.4	-20330.7	0.790673	-0.102003
508	508	sp|Q05639|EF1A2_HUMAN	N/A	N/A	Elongation factor 1-alpha 2 OS=Homo sapiens GN=EEF1A2 PE=1 SV=1	TRUE	0.810784	0.42939	168261	125020	243485	123584	123332	101922	43240.9	1.34587	0.129003
509	509	sp|Q53EP0|FND3B_HUMAN	N/A	N/A	Fibronectin type III domain-containing protein 3B OS=Homo sapiens GN=FNDC3B PE=1 SV=2	TRUE	-2.5928	0.01963	23401.9	40096.4	21868.7	39876.3	10600.3	16148	-16694.5	0.583641	-0.233854
510	510	sp|P26196|DDX6_HUMAN	N/A	N/A	Probable ATP-dependent RNA helicase DDX6 OS=Homo sapiens GN=DDX6 PE=1 SV=2	TRUE	-0.851734	0.40693	45366.3	56718.1	35558.4	73195.5	26558	29889.3	-11351.8	0.799855	-0.0969886
511	511	sp|P30153|2AAA_HUMAN	N/A	N/A	Serine/threonine-protein phosphatase 2A 65 kDa regulatory subunit A alpha isoform OS=Homo sapiens GN=PPP2R1A PE=1 SV=4	TRUE	-0.114571	0.91021	7839.03	8268.73	1629.76	5055.33	8623.01	7227.49	-429.695	0.948034	-0.0231762
512	512	sp|P14868|SYDC_HUMAN	N/A	N/A	Aspartate--tRNA ligase, cytoplasmic OS=Homo sapiens GN=DARS PE=1 SV=2	TRUE	-1.2848	0.21715	118909	186788	139762	130998	60632.1	146443	-67879.9	0.636595	-0.196137
513	513	sp|P11279|LAMP1_HUMAN	N/A	N/A	Lysosome-associated membrane glycoprotein 1 OS=Homo sapiens GN=LAMP1 PE=1 SV=3	TRUE	0.114702	0.91011	180549	176734	145925	163562	62899.3	77481.6	3815.7	1.02159	0.00927668
514	514	sp|E9PAV3|NACAM_HUMAN	N/A	N/A	Nascent polypeptide-associated complex subunit alpha, muscle-specific form OS=Homo sapiens GN=NACA PE=1 SV=1	TRUE	0.486401	0.63328	45990.7	42840.7	39739.8	43089.1	18257.1	6643.04	3149.95	1.07353	0.030813
515	515	sp|P51148|RAB5C_HUMAN	N/A	N/A	Ras-related protein Rab-5C OS=Homo sapiens GN=RAB5C PE=1 SV=2	TRUE	-1.73799	0.10142	163322	221542	178874	177155	41125	91695.2	-58220	0.737206	-0.132411
516	516	sp|P04080|CYTB_HUMAN	N/A	N/A	Cystatin-B OS=Homo sapiens GN=CSTB PE=1 SV=2	TRUE	3.41201	0.00357	218848	115007	225369	89760	34522	84524.1	103841	1.90292	0.27942
517	517	tr|F5H2F4|F5H2F4_HUMAN	N/A	N/A	C-1-tetrahydrofolate synthase, cytoplasmic OS=Homo sapiens GN=MTHFD1 PE=1 SV=1	TRUE	1.04524	0.31145	176831	138042	187143	152231	92703.2	61647.9	38788.9	1.28099	0.107547
518	518	sp|Q13835|PKP1_HUMAN	N/A	N/A	Plakophilin-1 OS=Homo sapiens GN=PKP1 PE=1 SV=2	TRUE	0.546602	0.59219	63899.4	52522.5	30517.2	46113.7	57623	24053.1	11376.9	1.21661	0.0851515
519	519	tr|C9JJ19|C9JJ19_HUMAN	N/A	N/A	28S ribosomal protein S34, mitochondrial OS=Homo sapiens GN=MRPS34 PE=1 SV=2	TRUE	-2.93166	0.00978	4649.33	13654.9	3987.08	17452.3	3007.84	8710.86	-9005.62	0.340487	-0.4679
520	520	tr|A0A0A0MS41|A0A0A0MS41_HUMAN	N/A	N/A	Sideroflexin OS=Homo sapiens GN=SFXN3 PE=1 SV=1	TRUE	-2.51513	0.02296	46415.6	253805	37362.5	107175	35168.8	244858	-207390	0.182879	-0.737837
521	521	sp|Q9BRX8|F213A_HUMAN	N/A	N/A	Redox-regulatory protein FAM213A OS=Homo sapiens GN=FAM213A PE=1 SV=3	TRUE	-2.58895	0.01978	70028	132083	55172.9	106598	49922.7	51753.6	-62055	0.530182	-0.275575
522	522	sp|P98179|RBM3_HUMAN	N/A	N/A	RNA-binding protein 3 OS=Homo sapiens GN=RBM3 PE=1 SV=1	TRUE	-0.530764	0.60287	29790.4	34597.9	32430.5	29374.2	11379.7	24675.9	-4807.56	0.861045	-0.0649742
523	523	sp|O75534|CSDE1_HUMAN	N/A	N/A	Cold shock domain-containing protein E1 OS=Homo sapiens GN=CSDE1 PE=1 SV=2	TRUE	2.19788	0.04302	81258.3	51715.8	86396.2	51307.3	35633.7	18875	29542.5	1.57125	0.196244
524	524	sp|P46977|STT3A_HUMAN	N/A	N/A	Dolichyl-diphosphooligosaccharide--protein glycosyltransferase subunit STT3A OS=Homo sapiens GN=STT3A PE=1 SV=2	TRUE	-1.03142	0.31768	12999.8	21669.7	19268.9	20439.5	9173.16	23489.6	-8669.82	0.599909	-0.221914
525	525	sp|O76021|RL1D1_HUMAN	N/A	N/A	Ribosomal L1 domain-containing protein 1 OS=Homo sapiens GN=RSL1D1 PE=1 SV=3	TRUE	-1.42798	0.17253	6491.66	11667.9	3359.62	11857.6	6037.38	9044.74	-5176.25	0.556369	-0.254637
526	526	tr|Q5SZU1|Q5SZU1_HUMAN	N/A	N/A	D-3-phosphoglycerate dehydrogenase OS=Homo sapiens GN=PHGDH PE=1 SV=1	TRUE	0.0635301	0.95013	161845	159441	207049	167439	83162.9	77256.7	2403.78	1.01508	0.0064987
527	527	tr|A0A0A0MTS2|A0A0A0MTS2_HUMAN	N/A	N/A	Glucose-6-phosphate isomerase (Fragment) OS=Homo sapiens GN=GPI PE=1 SV=1	TRUE	0.0402977	0.96835	35081.2	34727.9	31405.5	27982.7	13626.3	22492.3	353.249	1.01017	0.00439528
528	528	sp|Q9NR12|PDLI7_HUMAN	N/A	N/A	PDZ and LIM domain protein 7 OS=Homo sapiens GN=PDLIM7 PE=1 SV=1	TRUE	1.97138	0.06623	29206.2	5685.75	15626.9	3788.86	35500	4569.8	23520.5	5.13674	0.710687
529	529	sp|P53992|SC24C_HUMAN	N/A	N/A	Protein transport protein Sec24C OS=Homo sapiens GN=SEC24C PE=1 SV=3	TRUE	-2.24237	0.03946	114647	428928	63460.8	280588	115264	404359	-314281	0.267287	-0.573022
530	530	sp|Q9Y230|RUVB2_HUMAN	N/A	N/A	RuvB-like 2 OS=Homo sapiens GN=RUVBL2 PE=1 SV=3	TRUE	-0.58544	0.56642	129661	145111	142129	161184	55321.8	56637.1	-15450.2	0.893528	-0.0488916
531	531	sp|P42677|RS27_HUMAN	N/A	N/A	40S ribosomal protein S27 OS=Homo sapiens GN=RPS27 PE=1 SV=3	TRUE	0.0843109	0.93386	4004.27	3865.39	3656.18	1381.56	2179.26	4435.1	138.877	1.03593	0.0153297
532	532	sp|Q9NUQ6|SPS2L_HUMAN	N/A	N/A	SPATS2-like protein OS=Homo sapiens GN=SPATS2L PE=1 SV=2	TRUE	-0.750543	0.46382	3225.66	4272.93	2226.6	2746.41	2550.14	3319.61	-1047.27	0.754906	-0.122107
533	533	sp|O14879|IFIT3_HUMAN	N/A	N/A	Interferon-induced protein with tetratricopeptide repeats 3 OS=Homo sapiens GN=IFIT3 PE=1 SV=1	TRUE	0.0929144	0.92713	61945.1	61184.3	64490.7	58386	10923.3	22003	760.82	1.01243	0.0053671
534	534	sp|O75223|GGCT_HUMAN	N/A	N/A	Gamma-glutamylcyclotransferase OS=Homo sapiens GN=GGCT PE=1 SV=1	TRUE	-1.27415	0.22081	64088.9	117982	17869.7	72433	76254.7	101422	-53892.7	0.543211	-0.265031
535	535	sp|P13598|ICAM2_HUMAN	N/A	N/A	Intercellular adhesion molecule 2 OS=Homo sapiens GN=ICAM2 PE=1 SV=2	TRUE	-1.11612	0.28085	52666.9	70679.5	54534.6	62097.1	29429.7	38444.4	-18012.6	0.745151	-0.127756
536	536	sp|P50452|SPB8_HUMAN	N/A	N/A	Serpin B8 OS=Homo sapiens GN=SERPINB8 PE=1 SV=2	TRUE	-0.357227	0.72559	78029.1	86449.9	59476.5	72773.7	47284.7	52585.6	-8420.83	0.902593	-0.0445081
537	537	sp|P61163|ACTZ_HUMAN	N/A	N/A	Alpha-centractin OS=Homo sapiens GN=ACTR1A PE=1 SV=1	TRUE	-0.623184	0.54195	73597.8	92575.6	84385	62474.4	47398.4	78101.2	-18977.8	0.795003	-0.0996314
538	538	tr|I3L0E3|I3L0E3_HUMAN	N/A	N/A	HCG1984214, isoform CRA_a OS=Homo sapiens GN=hCG_1984214 PE=3 SV=1	TRUE	0.57693	0.57202	301824	270138	361262	275979	139018	88436.8	31685.7	1.11729	0.0481676
539	539	sp|P09429|HMGB1_HUMAN	N/A	N/A	High mobility group protein B1 OS=Homo sapiens GN=HMGB1 PE=1 SV=3	TRUE	-0.669924	0.51246	107217	124308	67786.4	105434	66502.6	37880.9	-17090.8	0.862512	-0.0642348
540	540	sp|Q13201|MMRN1_HUMAN	N/A	N/A	Multimerin-1 OS=Homo sapiens GN=MMRN1 PE=1 SV=3	TRUE	1.12639	0.27661	18415.1	13852.4	16712.6	15090.5	10099.4	6758.29	4562.65	1.32938	0.123648
541	541	sp|O14818|PSA7_HUMAN	N/A	N/A	Proteasome subunit alpha type-7 OS=Homo sapiens GN=PSMA7 PE=1 SV=1	TRUE	-0.547299	0.59173	100606	108007	82277.4	100401	30383.1	26886.4	-7401.51	0.931472	-0.0308301
542	542	sp|Q01581|HMCS1_HUMAN	N/A	N/A	Hydroxymethylglutaryl-CoA synthase, cytoplasmic OS=Homo sapiens GN=HMGCS1 PE=1 SV=2	TRUE	0.569217	0.57711	39403.8	35124.8	29668.7	33998.1	18903.8	12297.7	4278.96	1.12182	0.0499238
543	543	sp|P62195|PRS8_HUMAN	N/A	N/A	26S protease regulatory subunit 8 OS=Homo sapiens GN=PSMC5 PE=1 SV=1	TRUE	1.09093	0.29146	57639.6	45233.5	76144	49276.7	30661.3	14960	12406.1	1.27427	0.105261
544	544	sp|Q9UBM7|DHCR7_HUMAN	N/A	N/A	7-dehydrocholesterol reductase OS=Homo sapiens GN=DHCR7 PE=1 SV=1	TRUE	3.11245	0.0067	60634.2	25382.8	71694	21752.3	31559.5	12589.3	35251.4	2.38879	0.378178
545	545	tr|E7EPN9|E7EPN9_HUMAN	N/A	N/A	Protein PRRC2C OS=Homo sapiens GN=PRRC2C PE=1 SV=1	TRUE	-0.571644	0.57551	13769.8	16731.6	10789.3	12128.4	10547.3	11417.8	-2961.85	0.822979	-0.0846113
546	546	sp|O43813|LANC1_HUMAN	N/A	N/A	LanC-like protein 1 OS=Homo sapiens GN=LANCL1 PE=1 SV=1	TRUE	0.39227	0.70003	108441	102272	109035	110827	17809.9	43693.6	6169.62	1.06033	0.0254394
547	547	sp|Q92572|AP3S1_HUMAN	N/A	N/A	AP-3 complex subunit sigma-1 OS=Homo sapiens GN=AP3S1 PE=1 SV=1	TRUE	0.821168	0.42362	65244.4	51265.8	76268.9	26337.7	24788.4	44649	13978.6	1.27267	0.104716
548	548	tr|H7C2Q8|H7C2Q8_HUMAN	N/A	N/A	EBNA1 binding protein 2, isoform CRA_d OS=Homo sapiens GN=EBNA1BP2 PE=1 SV=1	TRUE	-0.250844	0.80513	17029	19060.5	8752.82	19056.2	19903.8	13934	-2031.54	0.893416	-0.0489461
549	549	sp|Q9BRF8|CPPED_HUMAN	N/A	N/A	Serine/threonine-protein phosphatase CPPED1 OS=Homo sapiens GN=CPPED1 PE=1 SV=3	TRUE	-0.0652437	0.94879	62085.7	62647.9	57197.8	57553.8	16970.3	19499	-562.175	0.991026	-0.00391476
550	550	tr|H7BY58|H7BY58_HUMAN	N/A	N/A	Protein-L-isoaspartate O-methyltransferase OS=Homo sapiens GN=PCMT1 PE=1 SV=1	TRUE	-2.16327	0.046	127566	169049	124933	143979	12221.7	56214.3	-41482.4	0.754613	-0.122276
551	551	sp|Q04446|GLGB_HUMAN	N/A	N/A	1,4-alpha-glucan-branching enzyme OS=Homo sapiens GN=GBE1 PE=1 SV=3	TRUE	1.03928	0.31413	101523	82803.8	126971	68085.2	46062	28251.9	18719.5	1.22607	0.0885153
552	552	sp|O00299|CLIC1_HUMAN	N/A	N/A	Chloride intracellular channel protein 1 OS=Homo sapiens GN=CLIC1 PE=1 SV=4	TRUE	-1.22697	0.23758	108700	139576	117575	102207	35936	66391.7	-30876	0.778788	-0.108581
553	553	sp|Q16181|SEPT7_HUMAN	N/A	N/A	Septin-7 OS=Homo sapiens GN=SEPT7 PE=1 SV=2	TRUE	-0.472839	0.64271	77286.9	82918.4	74644.1	80716.1	25608.1	24916.5	-5631.45	0.932084	-0.0305448
554	554	sp|P31946|1433B_HUMAN	N/A	N/A	14-3-3 protein beta/alpha OS=Homo sapiens GN=YWHAB PE=1 SV=3	TRUE	-1.34847	0.19629	36810.3	62189.5	43471.7	52974.4	17012.3	53838.5	-25379.2	0.591905	-0.227748
555	555	sp|P01779|HV318_HUMAN	N/A	N/A	Ig heavy chain V-III region TUR OS=Homo sapiens PE=1 SV=1	TRUE	2.73771	0.0146	144281	74764.1	132749	73668.2	66708.4	36781.3	69516.5	1.92981	0.285515
556	556	sp|Q8NHM4|TRY6_HUMAN	N/A	N/A	Putative trypsin-6 OS=Homo sapiens GN=PRSS3P2 PE=5 SV=2	TRUE	-1.47747	0.15896	78006.7	113616	83066.2	107611	30914.9	65362.5	-35609.4	0.686581	-0.163308
557	557	sp|Q9NSB4|KRT82_HUMAN	N/A	N/A	Keratin, type II cuticular Hb2 OS=Homo sapiens GN=KRT82 PE=3 SV=3	TRUE	1.02565	0.32031	125942	74160.6	35141	80484.1	150212	19394.9	51781.5	1.69823	0.229998
558	558	tr|H0YFI5|H0YFI5_HUMAN	N/A	N/A	EF-hand calcium-binding domain-containing protein 4B (Fragment) OS=Homo sapiens GN=CRACR2A PE=1 SV=1	TRUE	3.51025	0.0029	345998	50363.6	449403	19274.1	247513	50745.8	295634	6.87	0.836957
559	559	sp|P52566|GDIR2_HUMAN	N/A	N/A	Rho GDP-dissociation inhibitor 2 OS=Homo sapiens GN=ARHGDIB PE=1 SV=3	TRUE	-1.49635	0.15403	42798.2	65117.8	35830.1	49242.5	23354.3	38170.3	-22319.6	0.657243	-0.182274
560	560	sp|P25398|RS12_HUMAN	N/A	N/A	40S ribosomal protein S12 OS=Homo sapiens GN=RPS12 PE=1 SV=3	TRUE	1.79453	0.09164	60406.5	34760	75028.9	32606.4	39433.4	16829.3	25646.5	1.73782	0.240004
561	561	sp|O14980|XPO1_HUMAN	N/A	N/A	Exportin-1 OS=Homo sapiens GN=XPO1 PE=1 SV=1	TRUE	1.61155	0.12661	65961.5	50948.7	77796.8	43810.8	23004.8	15869.1	15012.8	1.29467	0.112158
562	562	sp|P46778|RL21_HUMAN	N/A	N/A	60S ribosomal protein L21 OS=Homo sapiens GN=RPL21 PE=1 SV=2	TRUE	-0.430888	0.6723	192438	224024	198744	213870	151666	159250	-31586.4	0.859005	-0.0660045
563	563	sp|Q9UBR2|CATZ_HUMAN	N/A	N/A	Cathepsin Z OS=Homo sapiens GN=CTSZ PE=1 SV=1	TRUE	-0.501842	0.62261	210697	228135	204310	195369	62982.9	83071	-17438.7	0.92356	-0.0345349
564	564	sp|Q05682|CALD1_HUMAN	N/A	N/A	Caldesmon OS=Homo sapiens GN=CALD1 PE=1 SV=3	TRUE	1.071	0.30006	37309.7	21692.7	17362.7	22923.9	43254.2	6534.98	15617	1.71992	0.235508
565	565	tr|A0A0B4J1W3|A0A0B4J1W3_HUMAN	N/A	N/A	N-alpha-acetyltransferase 15, NatA auxiliary subunit OS=Homo sapiens GN=NAA15 PE=1 SV=1	TRUE	-1.28682	0.21647	79927.4	127296	53040.3	84757.6	67483.5	87413.7	-47368.5	0.627887	-0.202119
566	566	sp|P28072|PSB6_HUMAN	N/A	N/A	Proteasome subunit beta type-6 OS=Homo sapiens GN=PSMB6 PE=1 SV=4	TRUE	1.63533	0.1215	93766.1	75272.5	102762	74710.9	26837.9	20753.8	18493.6	1.24569	0.0954096
567	567	sp|Q96AB3|ISOC2_HUMAN	N/A	N/A	Isochorismatase domain-containing protein 2 OS=Homo sapiens GN=ISOC2 PE=1 SV=1	TRUE	-0.750687	0.46374	204680	251700	261529	288046	137763	127790	-47019.6	0.813191	-0.0898072
568	568	sp|P43686|PRS6B_HUMAN	N/A	N/A	26S protease regulatory subunit 6B OS=Homo sapiens GN=PSMC4 PE=1 SV=2	TRUE	-0.381024	0.7082	62645.2	68164.5	63900.4	55638.9	17490.9	39780.8	-5519.29	0.91903	-0.0366704
569	569	sp|P47929|LEG7_HUMAN	N/A	N/A	Galectin-7 OS=Homo sapiens GN=LGALS7 PE=1 SV=2	TRUE	1.40467	0.17923	72465.4	51798.7	59202.3	49853.8	31991.5	30409.4	20666.6	1.39898	0.145811
570	570	sp|O76011|KRT34_HUMAN	N/A	N/A	Keratin, type I cuticular Ha4 OS=Homo sapiens GN=KRT34 PE=2 SV=2	TRUE	-0.571818	0.57539	18944.9	21917.5	22427	26755.5	8526.32	13058.9	-2972.68	0.86437	-0.0633003
571	571	tr|F8WAR4|F8WAR4_HUMAN	N/A	N/A	MICOS complex subunit MIC19 OS=Homo sapiens GN=CHCHD3 PE=1 SV=1	TRUE	0.720433	0.48165	18482.6	15416.7	15910	13012.4	11134.5	6245.9	3065.84	1.19886	0.0787702
572	572	sp|Q9UDY2|ZO2_HUMAN	N/A	N/A	Tight junction protein ZO-2 OS=Homo sapiens GN=TJP2 PE=1 SV=2	TRUE	-2.34913	0.03199	23854.3	136890	6985.72	89595.4	38523.9	139119	-113036	0.174259	-0.758806
573	573	sp|Q9GZR7|DDX24_HUMAN	N/A	N/A	ATP-dependent RNA helicase DDX24 OS=Homo sapiens GN=DDX24 PE=1 SV=1	TRUE	-0.934361	0.36401	4103.98	5793.29	1463.02	5351.45	4250.75	3369	-1689.31	0.708403	-0.14972
574	574	sp|Q99456|K1C12_HUMAN	N/A	N/A	Keratin, type I cytoskeletal 12 OS=Homo sapiens GN=KRT12 PE=1 SV=1	TRUE	-1.21027	0.24375	664000	1.03598e+06	807158	1.48657e+06	507675	769723	-371984	0.640937	-0.193185
575	575	sp|Q92522|H1X_HUMAN	N/A	N/A	Histone H1x OS=Homo sapiens GN=H1FX PE=1 SV=1	TRUE	-2.28435	0.03635	18696.4	29699.1	14145.1	28670.2	9104.1	11221	-11002.8	0.629525	-0.200987
576	576	tr|H7C5G1|H7C5G1_HUMAN	N/A	N/A	Isoamyl acetate-hydrolyzing esterase 1 homolog (Fragment) OS=Homo sapiens GN=IAH1 PE=1 SV=1	TRUE	-1.83418	0.08529	26576.3	39018.4	24963.3	36653.4	14041	14730.7	-12442.1	0.681122	-0.166775
577	577	sp|P41219|PERI_HUMAN	N/A	N/A	Peripherin OS=Homo sapiens GN=PRPH PE=1 SV=2	TRUE	-0.831538	0.41791	556260	792901	500604	547570	471918	711463	-236641	0.70155	-0.153941
578	578	sp|P35998|PRS7_HUMAN	N/A	N/A	26S protease regulatory subunit 7 OS=Homo sapiens GN=PSMC2 PE=1 SV=3	TRUE	1.93162	0.07132	13184.5	8087.05	13337.6	13357.9	4448.49	6548.92	5097.49	1.63033	0.212275
579	579	sp|O15523|DDX3Y_HUMAN	N/A	N/A	ATP-dependent RNA helicase DDX3Y OS=Homo sapiens GN=DDX3Y PE=1 SV=2	TRUE	-1.50853	0.15091	4266.74	6658.16	4748.75	6942.76	2459.1	4070.7	-2391.43	0.640828	-0.193259
580	580	sp|Q99575|POP1_HUMAN	N/A	N/A	Ribonucleases P/MRP protein subunit POP1 OS=Homo sapiens GN=POP1 PE=1 SV=2	TRUE	0.564228	0.58042	79351.5	57212.4	24815.2	37419.9	110780	39803.4	22139.1	1.38696	0.142065
581	581	tr|F5H423|F5H423_HUMAN	N/A	N/A	Uncharacterized protein OS=Homo sapiens PE=3 SV=1	TRUE	0.329054	0.74638	272758	247778	364636	206530	172394	148814	24979.5	1.10081	0.0417139
582	582	tr|H0YKX5|H0YKX5_HUMAN	N/A	N/A	Tropomyosin alpha-1 chain (Fragment) OS=Homo sapiens GN=TPM1 PE=1 SV=1	TRUE	-0.99698	0.33361	40607.3	52004.6	38997.8	36653.2	11668.7	32249.2	-11397.2	0.780841	-0.107437
583	583	sp|P29279|CTGF_HUMAN	N/A	N/A	Connective tissue growth factor OS=Homo sapiens GN=CTGF PE=1 SV=2	TRUE	1.30641	0.20988	84389.8	66596.7	93138.9	80217.6	26070.2	31462	17793.1	1.26718	0.102837
584	584	sp|P12236|ADT3_HUMAN	N/A	N/A	ADP/ATP translocase 3 OS=Homo sapiens GN=SLC25A6 PE=1 SV=4	TRUE	1.62749	0.12316	696750	467180	917827	514599	405432	121246	229570	1.49139	0.173592
585	585	sp|P43490|NAMPT_HUMAN	N/A	N/A	Nicotinamide phosphoribosyltransferase OS=Homo sapiens GN=NAMPT PE=1 SV=1	TRUE	1.19101	0.25102	72645.1	59051.4	79769.7	61334.5	28646.1	18757.1	13593.7	1.2302	0.0899758
586	586	sp|P51571|SSRD_HUMAN	N/A	N/A	Translocon-associated protein subunit delta OS=Homo sapiens GN=SSR4 PE=1 SV=1	TRUE	0.358394	0.72473	154442	143457	177114	171953	73031.3	55877.5	10985.5	1.07658	0.0320451
587	587	sp|P47914|RL29_HUMAN	N/A	N/A	60S ribosomal protein L29 OS=Homo sapiens GN=RPL29 PE=1 SV=2	TRUE	0.259077	0.79888	142436	131527	134091	68589.4	64144	108825	10909.1	1.08294	0.0346052
588	588	sp|P25788|PSA3_HUMAN	N/A	N/A	Proteasome subunit alpha type-3 OS=Homo sapiens GN=PSMA3 PE=1 SV=2	TRUE	-1.437	0.16999	44922.2	53881.4	44178.2	45828.3	7442.36	17159.7	-8959.26	0.833723	-0.0789784
589	589	sp|Q01844|EWS_HUMAN	N/A	N/A	RNA-binding protein EWS OS=Homo sapiens GN=EWSR1 PE=1 SV=1	TRUE	-1.38261	0.18578	43094.3	87629.3	26725.1	61404.1	45127.4	85448	-44535	0.49178	-0.308229
590	590	sp|P15259|PGAM2_HUMAN	N/A	N/A	Phosphoglycerate mutase 2 OS=Homo sapiens GN=PGAM2 PE=1 SV=3	TRUE	-1.31305	0.20769	26757.9	44336.8	22042.5	25519.5	15275.5	37145.2	-17578.9	0.603515	-0.219312
591	591	sp|Q16610|ECM1_HUMAN	N/A	N/A	Extracellular matrix protein 1 OS=Homo sapiens GN=ECM1 PE=1 SV=2	TRUE	0.13079	0.89757	53013.9	50720.2	22888.5	53830.2	47980.7	21583.1	2293.68	1.04522	0.0192086
592	592	sp|Q6FI13|H2A2A_HUMAN	N/A	N/A	Histone H2A type 2-A OS=Homo sapiens GN=HIST2H2AA3 PE=1 SV=3	TRUE	-2.12578	0.04944	26333.4	50394.5	17472.8	36420.7	20172.5	27314.6	-24061.1	0.522545	-0.281876
593	593	tr|C9JAB2|C9JAB2_HUMAN	N/A	N/A	Serine/arginine-rich-splicing factor 7 OS=Homo sapiens GN=SRSF7 PE=1 SV=1	TRUE	-1.07917	0.29651	148018	176656	148369	211491	31139.9	73268.5	-28638	0.837888	-0.076814
594	594	tr|A0A087WYN9|A0A087WYN9_HUMAN	N/A	N/A	ATP-dependent RNA helicase DHX29 OS=Homo sapiens GN=DHX29 PE=1 SV=1	TRUE	-2.15742	0.04652	6899.81	13928.8	5673.65	12401.8	4558.54	8646.03	-7028.98	0.495363	-0.305076
595	595	sp|Q16775|GLO2_HUMAN	N/A	N/A	Hydroxyacylglutathione hydrolase, mitochondrial OS=Homo sapiens GN=HAGH PE=1 SV=2	TRUE	-2.55554	0.02116	64548.8	91817.2	63801.6	82099.5	21410	23797.3	-27268.4	0.703014	-0.153036
596	596	sp|P35268|RL22_HUMAN	N/A	N/A	60S ribosomal protein L22 OS=Homo sapiens GN=RPL22 PE=1 SV=2	TRUE	-0.057083	0.95519	414272	423939	357544	158698	205770	464463	-9666.1	0.977199	-0.0100169
597	597	sp|Q9BYD3|RM04_HUMAN	N/A	N/A	39S ribosomal protein L4, mitochondrial OS=Homo sapiens GN=MRPL4 PE=1 SV=1	TRUE	-2.17142	0.04528	42711.5	78115.3	23851.2	71702.3	33806.2	35350.3	-35403.7	0.546776	-0.262191
598	598	sp|Q9NX58|LYAR_HUMAN	N/A	N/A	Cell growth-regulating nucleolar protein OS=Homo sapiens GN=LYAR PE=1 SV=2	TRUE	0.160402	0.87457	19796.8	18866.2	17082	12968.7	12473.6	12139.3	930.629	1.04933	0.0209112
599	599	tr|E9PR30|E9PR30_HUMAN	N/A	N/A	40S ribosomal protein S30 OS=Homo sapiens GN=FAU PE=1 SV=1	TRUE	-1.55497	0.13951	47746.3	170116	22103.1	72875.1	37286.7	233124	-122369	0.28067	-0.551804
600	600	sp|Q13405|RM49_HUMAN	N/A	N/A	39S ribosomal protein L49, mitochondrial OS=Homo sapiens GN=MRPL49 PE=1 SV=1	TRUE	-4.86714	0.00017	4114.8	11928.7	3502.35	11551.8	3591.3	3209.28	-7813.89	0.34495	-0.462244
601	601	sp|P62316|SMD2_HUMAN	N/A	N/A	Small nuclear ribonucleoprotein Sm D2 OS=Homo sapiens GN=SNRPD2 PE=1 SV=1	TRUE	0.988217	0.33776	57666.9	42076.7	50108.6	44491.7	35777.5	30982.5	15590.1	1.37052	0.136884
602	602	sp|Q9Y6C9|MTCH2_HUMAN	N/A	N/A	Mitochondrial carrier homolog 2 OS=Homo sapiens GN=MTCH2 PE=1 SV=1	TRUE	1.35774	0.19339	66387.7	49759.3	88805.9	53242.6	33871.5	14236	16628.5	1.33418	0.125214
603	603	sp|P62273|RS29_HUMAN	N/A	N/A	40S ribosomal protein S29 OS=Homo sapiens GN=RPS29 PE=1 SV=2	TRUE	1.29748	0.21286	84870.2	52972	78850.6	40333.8	60639.3	41983	31898.1	1.60217	0.204708
604	604	sp|Q96QK1|VPS35_HUMAN	N/A	N/A	Vacuolar protein sorting-associated protein 35 OS=Homo sapiens GN=VPS35 PE=1 SV=2	TRUE	-1.7905	0.09231	34989.3	70637.5	42693.2	75533	27842.6	52842.6	-35648.2	0.495336	-0.3051
605	605	sp|P50402|EMD_HUMAN	N/A	N/A	Emerin OS=Homo sapiens GN=EMD PE=1 SV=1	TRUE	1.20582	0.24542	39281.8	31302.2	40101.3	23849.2	12305.1	15579.1	7979.55	1.25492	0.0986159
606	606	sp|Q01081|U2AF1_HUMAN	N/A	N/A	Splicing factor U2AF 35 kDa subunit OS=Homo sapiens GN=U2AF1 PE=1 SV=3	TRUE	1.24901	0.22963	17644.6	12481.7	17085.1	15283.6	11139.7	5448.63	5162.89	1.41364	0.150338
607	607	sp|Q01518|CAP1_HUMAN	N/A	N/A	Adenylyl cyclase-associated protein 1 OS=Homo sapiens GN=CAP1 PE=1 SV=5	TRUE	-0.769051	0.45307	45800.3	56290.6	44692.5	60806.6	25086.4	32330.5	-10490.3	0.81364	-0.0895676
608	608	sp|Q70UQ0|IKIP_HUMAN	N/A	N/A	Inhibitor of nuclear factor kappa-B kinase-interacting protein OS=Homo sapiens GN=IKBIP PE=1 SV=1	TRUE	0.654646	0.522	5784.36	4811.39	6544.07	5191.14	3584.12	2652.29	972.971	1.20222	0.0799848
609	609	sp|O75494|SRS10_HUMAN	N/A	N/A	Serine/arginine-rich splicing factor 10 OS=Homo sapiens GN=SRSF10 PE=1 SV=1	TRUE	-2.97811	0.00888	47407.1	125798	59156.6	136609	37460.1	69517.1	-78391.4	0.376849	-0.423832
610	610	sp|P59998|ARPC4_HUMAN	N/A	N/A	Actin-related protein 2/3 complex subunit 4 OS=Homo sapiens GN=ARPC4 PE=1 SV=3	TRUE	0.0109848	0.99137	127972	127647	87726.3	133397	65097.7	60646.9	325.774	1.00255	0.00110698
611	611	sp|Q13045|FLII_HUMAN	N/A	N/A	Protein flightless-1 homolog OS=Homo sapiens GN=FLII PE=1 SV=2	TRUE	-0.686455	0.50225	23274.2	27743.6	30883.5	27920.7	17793.5	8057.02	-4469.42	0.838903	-0.0762884
612	612	sp|Q01130|SRSF2_HUMAN	N/A	N/A	Serine/arginine-rich splicing factor 2 OS=Homo sapiens GN=SRSF2 PE=1 SV=4	TRUE	-1.95232	0.06862	620.041	1314.82	672.114	945.76	424.587	979.557	-694.778	0.471579	-0.326446
613	613	sp|Q3SY84|K2C71_HUMAN	N/A	N/A	Keratin, type II cytoskeletal 71 OS=Homo sapiens GN=KRT71 PE=1 SV=3	TRUE	-1.478	0.15882	155503	286851	162937	333268	138996	227507	-131349	0.542102	-0.265919
614	614	sp|Q9ULA0|DNPEP_HUMAN	N/A	N/A	Aspartyl aminopeptidase OS=Homo sapiens GN=DNPEP PE=1 SV=1	TRUE	-1.64599	0.11926	40604.6	46850.3	41337	49765.7	3625.16	10790.7	-6245.64	0.866689	-0.0621366
615	615	sp|Q99536|VAT1_HUMAN	N/A	N/A	Synaptic vesicle membrane protein VAT-1 homolog OS=Homo sapiens GN=VAT1 PE=1 SV=2	TRUE	2.21997	0.04122	39303	24041.9	36693.5	24593.9	19440.9	6882.73	15261	1.63477	0.213456
616	616	sp|Q12965|MYO1E_HUMAN	N/A	N/A	Unconventional myosin-Ie OS=Homo sapiens GN=MYO1E PE=1 SV=2	TRUE	-2.8341	0.01197	32966.3	58448.3	25294	51701.4	16053	21676.8	-25482	0.564025	-0.248702
617	617	sp|P27658|CO8A1_HUMAN	N/A	N/A	Collagen alpha-1(VIII) chain OS=Homo sapiens GN=COL8A1 PE=1 SV=2	TRUE	2.54224	0.02174	572817	183165	577558	137847	451654	86239.3	389652	3.12732	0.495172
618	618	tr|A0A087WXZ3|A0A087WXZ3_HUMAN	N/A	N/A	YTH domain-containing family protein 2 OS=Homo sapiens GN=YTHDF2 PE=1 SV=1	TRUE	-1.93638	0.07069	88913.3	318030	25334.4	132867	117808	334847	-229117	0.279575	-0.553502
619	619	sp|P61106|RAB14_HUMAN	N/A	N/A	Ras-related protein Rab-14 OS=Homo sapiens GN=RAB14 PE=1 SV=4	TRUE	0.0539687	0.95763	22652.5	22362.9	17634	23228.1	12100.8	10615.7	289.583	1.01295	0.00558768
620	620	sp|P62993|GRB2_HUMAN	N/A	N/A	Growth factor receptor-bound protein 2 OS=Homo sapiens GN=GRB2 PE=1 SV=1	TRUE	-0.568367	0.57768	49952.2	57011	36591.8	50484.8	23120.7	29216.9	-7058.82	0.876185	-0.0574043
621	621	sp|Q9H8L6|MMRN2_HUMAN	N/A	N/A	Multimerin-2 OS=Homo sapiens GN=MMRN2 PE=1 SV=2	TRUE	0.395753	0.69751	10727.6	9257.23	7998.03	11095.8	8144.03	7609.89	1470.37	1.15883	0.0640214
622	622	sp|Q9Y295|DRG1_HUMAN	N/A	N/A	Developmentally-regulated GTP-binding protein 1 OS=Homo sapiens GN=DRG1 PE=1 SV=1	TRUE	1.23581	0.23437	30679.1	23795.8	38846.3	26069.9	14599	8128.94	6883.31	1.28927	0.110343
623	623	sp|Q13185|CBX3_HUMAN	N/A	N/A	Chromobox protein homolog 3 OS=Homo sapiens GN=CBX3 PE=1 SV=4	TRUE	-1.58427	0.1327	62879.6	163551	29226.5	131542	67579.6	178253	-100672	0.384464	-0.415144
624	624	sp|P08651|NFIC_HUMAN	N/A	N/A	Nuclear factor 1 C-type OS=Homo sapiens GN=NFIC PE=1 SV=2	TRUE	0.705388	0.49071	95110.8	54777.1	36878	60670.9	170207	21331.3	40333.7	1.73632	0.239631
625	625	tr|B0YIW6|B0YIW6_HUMAN	N/A	N/A	Archain 1, isoform CRA_a OS=Homo sapiens GN=ARCN1 PE=1 SV=1	TRUE	2.9065	0.0103	93421.5	30699.4	58342.4	27473.4	63303	13563.3	62722	3.0431	0.483316
626	626	sp|Q7Z417|NUFP2_HUMAN	N/A	N/A	Nuclear fragile X mental retardation-interacting protein 2 OS=Homo sapiens GN=NUFIP2 PE=1 SV=1	TRUE	1.3847	0.18515	9323.14	3344.81	3731.35	2735.91	12806	1941.28	5978.33	2.78735	0.445191
627	627	sp|O75396|SC22B_HUMAN	N/A	N/A	Vesicle-trafficking protein SEC22b OS=Homo sapiens GN=SEC22B PE=1 SV=4	TRUE	-0.384555	0.70563	9219.24	10055.3	9282.58	9862.65	4435.57	4781.48	-836.027	0.916857	-0.0376985
628	628	sp|Q13867|BLMH_HUMAN	N/A	N/A	Bleomycin hydrolase OS=Homo sapiens GN=BLMH PE=1 SV=1	TRUE	-1.71035	0.10652	156580	211889	132253	209534	87286.5	42341.9	-55309.5	0.73897	-0.131373
629	629	sp|P61019|RAB2A_HUMAN	N/A	N/A	Ras-related protein Rab-2A OS=Homo sapiens GN=RAB2A PE=1 SV=1	TRUE	-0.950808	0.35584	91090.9	115303	88244.9	81711.9	36801.3	66947.1	-24212.4	0.790011	-0.102367
630	630	sp|Q15020|SART3_HUMAN	N/A	N/A	Squamous cell carcinoma antigen recognized by T-cells 3 OS=Homo sapiens GN=SART3 PE=1 SV=1	TRUE	1.47627	0.15928	31977.9	9748.16	16229.3	6138.36	44461.8	7990.51	22229.7	3.2804	0.515927
631	631	tr|A0A087WW66|A0A087WW66_HUMAN	N/A	N/A	26S proteasome non-ATPase regulatory subunit 1 OS=Homo sapiens GN=PSMD1 PE=1 SV=1	TRUE	1.05192	0.30847	122587	92726	154159	85210.8	69293.7	49505.5	29860.8	1.32203	0.121242
632	632	sp|P25786|PSA1_HUMAN	N/A	N/A	Proteasome subunit alpha type-1 OS=Homo sapiens GN=PSMA1 PE=1 SV=1	TRUE	-0.711329	0.48712	64326	72080.6	50585.6	64494.8	25738.7	20177.6	-7754.68	0.892417	-0.0494323
633	633	sp|Q9Y305|ACOT9_HUMAN	N/A	N/A	Acyl-coenzyme A thioesterase 9, mitochondrial OS=Homo sapiens GN=ACOT9 PE=1 SV=2	TRUE	-0.459284	0.65221	20976.1	25600.9	13522.3	22094.4	24256.1	18006.2	-4624.82	0.819349	-0.086531
634	634	sp|Q14CN4|K2C72_HUMAN	N/A	N/A	Keratin, type II cytoskeletal 72 OS=Homo sapiens GN=KRT72 PE=1 SV=2	TRUE	1.08669	0.29327	314184	207322	292422	219768	251161	154755	106861	1.51544	0.180537
635	635	tr|H0YNW5|H0YNW5_HUMAN	N/A	N/A	Deoxyuridine 5'-triphosphate nucleotidohydrolase, mitochondrial OS=Homo sapiens GN=DUT PE=1 SV=1	TRUE	-1.44038	0.16904	91162.5	115051	109313	125257	42137.4	26454.9	-23888.1	0.792369	-0.101073
636	636	tr|A0A087WUK2|A0A087WUK2_HUMAN	N/A	N/A	Heterogeneous nuclear ribonucleoprotein D-like OS=Homo sapiens GN=HNRNPDL PE=1 SV=1	TRUE	0.857285	0.40395	17602.7	12224.9	17877.6	8195.89	13543.6	13066.5	5377.82	1.43991	0.158335
637	637	sp|Q9NRX1|PNO1_HUMAN	N/A	N/A	RNA-binding protein PNO1 OS=Homo sapiens GN=PNO1 PE=1 SV=1	TRUE	-1.1993	0.24787	17866.2	26545.6	20172.6	27678.5	5269.86	21061.8	-8679.4	0.673038	-0.17196
638	638	tr|A0A087WYT3|A0A087WYT3_HUMAN	N/A	N/A	Prostaglandin E synthase 3 OS=Homo sapiens GN=PTGES3 PE=1 SV=1	TRUE	-2.39891	0.02898	28443.1	52132.6	16689.7	44470.8	22829.5	18880.6	-23689.5	0.545591	-0.263133
639	639	tr|A0A087X1Z3|A0A087X1Z3_HUMAN	N/A	N/A	Proteasome activator complex subunit 2 OS=Homo sapiens GN=PSME2 PE=1 SV=1	TRUE	0.121737	0.90462	19630.3	18561.2	19708.7	11370.6	18453.9	18804.2	1069.12	1.0576	0.0243215
640	640	sp|Q96DV4|RM38_HUMAN	N/A	N/A	39S ribosomal protein L38, mitochondrial OS=Homo sapiens GN=MRPL38 PE=1 SV=2	TRUE	1.91402	0.07368	27101.2	20804.9	23099.3	20679.9	9085.99	3851.87	6296.31	1.30264	0.114823
641	641	sp|O43809|CPSF5_HUMAN	N/A	N/A	Cleavage and polyadenylation specificity factor subunit 5 OS=Homo sapiens GN=NUDT21 PE=1 SV=1	TRUE	-0.816005	0.42648	12992	16558	15610.3	11639.7	9277.36	9263.16	-3565.98	0.784637	-0.105331
642	642	sp|O60832|DKC1_HUMAN	N/A	N/A	H/ACA ribonucleoprotein complex subunit 4 OS=Homo sapiens GN=DKC1 PE=1 SV=3	TRUE	1.27945	0.21898	31031.3	23556.4	32287.9	27027.1	14541.9	9783.88	7474.93	1.31732	0.119692
643	643	sp|P40925|MDHC_HUMAN	N/A	N/A	Malate dehydrogenase, cytoplasmic OS=Homo sapiens GN=MDH1 PE=1 SV=4	TRUE	-1.27282	0.22127	287605	508554	143894	616953	316051	413898	-220949	0.565535	-0.24754
644	644	tr|F8W727|F8W727_HUMAN	N/A	N/A	60S ribosomal protein L32 OS=Homo sapiens GN=RPL32 PE=1 SV=1	TRUE	-1.52752	0.14616	17014.6	37559.8	16404.8	9835.26	9732.61	39158.8	-20545.3	0.452999	-0.343903
645	645	sp|Q15019|SEPT2_HUMAN	N/A	N/A	Septin-2 OS=Homo sapiens GN=SEPT2 PE=1 SV=1	TRUE	-0.309721	0.76077	72524.3	76467.3	75304.3	78130.5	32842.4	19494.4	-3943	0.948435	-0.0229922
646	646	sp|O75531|BAF_HUMAN	N/A	N/A	Barrier-to-autointegration factor OS=Homo sapiens GN=BANF1 PE=1 SV=1	TRUE	0.756274	0.46048	19055.1	13560.2	9751.29	5737.99	17198.5	13391.6	5494.92	1.40522	0.147746
647	647	sp|Q00341|VIGLN_HUMAN	N/A	N/A	Vigilin OS=Homo sapiens GN=HDLBP PE=1 SV=2	TRUE	1.00493	0.32989	38301.1	26533.1	22796.6	18762.4	24539.4	25139.3	11767.9	1.44352	0.159422
648	648	sp|A0AVT1|UBA6_HUMAN	N/A	N/A	Ubiquitin-like modifier-activating enzyme 6 OS=Homo sapiens GN=UBA6 PE=1 SV=1	TRUE	-2.3105	0.03453	4372.12	9123.98	1362	7904.95	4548.35	4168.98	-4751.86	0.47919	-0.319492
649	649	sp|Q08J23|NSUN2_HUMAN	N/A	N/A	tRNA (cytosine(34)-C(5))-methyltransferase OS=Homo sapiens GN=NSUN2 PE=1 SV=2	TRUE	1.08289	0.29491	43340.2	31433.9	46135.8	35210.9	25490.6	20933.8	11906.3	1.37877	0.139493
650	650	sp|P51659|DHB4_HUMAN	N/A	N/A	Peroxisomal multifunctional enzyme type 2 OS=Homo sapiens GN=HSD17B4 PE=1 SV=3	TRUE	1.20264	0.24661	66507	55099.2	75576.5	59101.7	22895.4	16899.5	11407.8	1.20704	0.0817217
651	651	sp|Q9NZT1|CALL5_HUMAN	N/A	N/A	Calmodulin-like protein 5 OS=Homo sapiens GN=CALML5 PE=1 SV=2	TRUE	-1.36921	0.18985	24816.5	32628.1	21628	27887.5	12137	12068.1	-7811.66	0.760585	-0.118852
652	652	sp|P33176|KINH_HUMAN	N/A	N/A	Kinesin-1 heavy chain OS=Homo sapiens GN=KIF5B PE=1 SV=1	TRUE	0.915392	0.37358	51834.2	42921.7	59898.6	46285.3	23150.7	17809.9	8912.46	1.20764	0.0819392
653	653	sp|P23921|RIR1_HUMAN	N/A	N/A	Ribonucleoside-diphosphate reductase large subunit OS=Homo sapiens GN=RRM1 PE=1 SV=1	TRUE	-2.26985	0.03739	9286.09	19445.7	3886.91	19666.7	8988.61	9975.31	-10159.6	0.47754	-0.320991
654	654	sp|Q96CX2|KCD12_HUMAN	N/A	N/A	BTB/POZ domain-containing protein KCTD12 OS=Homo sapiens GN=KCTD12 PE=1 SV=1	TRUE	1.51927	0.14821	72095.4	48372.1	57053.9	40751.4	43740.9	16768.6	23723.3	1.49043	0.173313
655	655	sp|Q9UKK3|PARP4_HUMAN	N/A	N/A	Poly [ADP-ribose] polymerase 4 OS=Homo sapiens GN=PARP4 PE=1 SV=3	TRUE	0.551413	0.58897	43511.3	36514.6	55616.5	15911.4	21718.1	31262.5	6996.7	1.19161	0.0761356
656	656	sp|P60228|EIF3E_HUMAN	N/A	N/A	Eukaryotic translation initiation factor 3 subunit E OS=Homo sapiens GN=EIF3E PE=1 SV=1	TRUE	-1.2014	0.24708	45678.9	62399.3	47319.7	46804	19990.1	36655.7	-16720.4	0.732042	-0.135464
657	657	sp|Q14195|DPYL3_HUMAN	N/A	N/A	Dihydropyrimidinase-related protein 3 OS=Homo sapiens GN=DPYSL3 PE=1 SV=1	TRUE	-0.283133	0.78071	155963	175642	153866	79263	132171	161272	-19679	0.88796	-0.0516068
658	658	sp|P35914|HMGCL_HUMAN	N/A	N/A	Hydroxymethylglutaryl-CoA lyase, mitochondrial OS=Homo sapiens GN=HMGCL PE=1 SV=2	TRUE	0.308646	0.76157	51264.9	47988.3	46816.7	41126.9	26366.5	17863.9	3276.61	1.06828	0.0286848
659	659	sp|P24534|EF1B_HUMAN	N/A	N/A	Elongation factor 1-beta OS=Homo sapiens GN=EEF1B2 PE=1 SV=3	TRUE	-5.71496	3.1917e-05	50345.2	98285.9	50339.5	85951.8	12372	21914.8	-47940.7	0.512232	-0.290533
660	660	sp|Q9BSJ8|ESYT1_HUMAN	N/A	N/A	Extended synaptotagmin-1 OS=Homo sapiens GN=ESYT1 PE=1 SV=1	TRUE	-0.610168	0.55032	113212	128199	137645	120606	52849.3	51348.3	-14987	0.883096	-0.0539922
661	661	sp|Q13885|TBB2A_HUMAN	N/A	N/A	Tubulin beta-2A chain OS=Homo sapiens GN=TUBB2A PE=1 SV=1	TRUE	2.76001	0.01394	45066.8	30859.6	47488.7	28077	11633.5	10155.4	14207.1	1.46038	0.164466
662	662	sp|Q969Q0|RL36L_HUMAN	N/A	N/A	60S ribosomal protein L36a-like OS=Homo sapiens GN=RPL36AL PE=1 SV=3	TRUE	-1.97421	0.06588	12601.9	34425.1	6456.37	35799.5	12813.2	30586.9	-21823.1	0.366068	-0.436438
663	663	sp|P31151|S10A7_HUMAN	N/A	N/A	Protein S100-A7 OS=Homo sapiens GN=S100A7 PE=1 SV=4	TRUE	0.340073	0.73823	29689.4	26966.9	23647.7	32343.9	19119.7	14535.3	2722.56	1.10096	0.0417714
664	664	sp|Q9H0S4|DDX47_HUMAN	N/A	N/A	Probable ATP-dependent RNA helicase DDX47 OS=Homo sapiens GN=DDX47 PE=1 SV=1	TRUE	0.777295	0.44833	30746.2	22496.8	20154.7	16076.2	27011.3	16855.6	8249.42	1.36669	0.135671
665	665	sp|P05455|LA_HUMAN	N/A	N/A	Lupus La protein OS=Homo sapiens GN=SSB PE=1 SV=2	TRUE	0.160237	0.8747	12914.3	12412	16045.8	10547	6889.07	6402.27	502.327	1.04047	0.0172301
666	666	sp|P40616|ARL1_HUMAN	N/A	N/A	ADP-ribosylation factor-like protein 1 OS=Homo sapiens GN=ARL1 PE=1 SV=1	TRUE	1.47088	0.16072	90901.8	64764.8	94473.1	80618.3	33687.3	41316	26137	1.40357	0.147234
667	667	tr|A0A087WVG2|A0A087WVG2_HUMAN	N/A	N/A	Ras-interacting protein 1 OS=Homo sapiens GN=RASIP1 PE=1 SV=1	TRUE	1.97282	0.06605	11638.7	7218.84	12133.1	6293.45	6300.41	2340.7	4419.87	1.61227	0.207438
668	668	sp|P51570|GALK1_HUMAN	N/A	N/A	Galactokinase OS=Homo sapiens GN=GALK1 PE=1 SV=1	TRUE	1.55508	0.13948	9793.83	6645.14	9556.59	6655.93	5534.72	2502.93	3148.7	1.47383	0.168449
669	669	sp|P62633|CNBP_HUMAN	N/A	N/A	Cellular nucleic acid-binding protein OS=Homo sapiens GN=CNBP PE=1 SV=1	TRUE	-1.59682	0.12986	21517.8	36489.2	23902.8	46499.1	16539.9	22750.3	-14971.5	0.589702	-0.229368
670	670	tr|A0A087WUL2|A0A087WUL2_HUMAN	N/A	N/A	Proteasome subunit beta type-3 (Fragment) OS=Homo sapiens GN=PSMB3 PE=1 SV=1	TRUE	1.41799	0.17538	37587.2	26286.8	26518.4	25005	22720.6	7441.31	11300.5	1.42989	0.155303
671	671	sp|P60468|SC61B_HUMAN	N/A	N/A	Protein transport protein Sec61 subunit beta OS=Homo sapiens GN=SEC61B PE=1 SV=2	TRUE	4.23494	0.00063	19890.3	3222.5	15964.1	625.134	10863	4626.79	16667.8	6.17231	0.790448
672	672	sp|Q96PK6|RBM14_HUMAN	N/A	N/A	RNA-binding protein 14 OS=Homo sapiens GN=RBM14 PE=1 SV=2	TRUE	-0.0515029	0.95956	17976.6	18198.4	21612.1	21857.1	10039.3	8133.83	-221.819	0.987811	-0.00532611
673	673	sp|Q9HCE1|MOV10_HUMAN	N/A	N/A	Putative helicase MOV-10 OS=Homo sapiens GN=MOV10 PE=1 SV=2	TRUE	0.577366	0.57173	14704	10408.9	7369.7	8150.14	19919.8	10063.6	4295.15	1.41264	0.150033
674	674	sp|P60953|CDC42_HUMAN	N/A	N/A	Cell division control protein 42 homolog OS=Homo sapiens GN=CDC42 PE=1 SV=2	TRUE	-2.03653	0.0586	17367.7	28992.4	12752.8	29007.4	8473.88	14880.5	-11624.6	0.599045	-0.22254
675	675	sp|Q6Q0C0|TRAF7_HUMAN	N/A	N/A	E3 ubiquitin-protein ligase TRAF7 OS=Homo sapiens GN=TRAF7 PE=1 SV=1	TRUE	-1.40574	0.17892	15188.8	25195.1	15075.9	21594.5	6071.59	20473.1	-10006.3	0.602847	-0.219793
676	676	sp|Q9BQ67|GRWD1_HUMAN	N/A	N/A	Glutamate-rich WD repeat-containing protein 1 OS=Homo sapiens GN=GRWD1 PE=1 SV=1	TRUE	-3.86435	0.00137	17759.3	52886.2	15331.3	45967.3	9725.95	25476.6	-35126.8	0.335803	-0.473916
677	677	sp|Q8WXX5|DNJC9_HUMAN	N/A	N/A	DnaJ homolog subfamily C member 9 OS=Homo sapiens GN=DNAJC9 PE=1 SV=1	TRUE	-0.138669	0.89144	24797.3	25792.3	18737.5	20119.6	16768.3	13495.9	-994.941	0.961425	-0.0170847
678	678	sp|P68036|UB2L3_HUMAN	N/A	N/A	Ubiquitin-conjugating enzyme E2 L3 OS=Homo sapiens GN=UBE2L3 PE=1 SV=1	TRUE	-0.159183	0.87552	11874.8	12477.1	6813.41	12892	9466.35	6262.86	-602.272	0.95173	-0.0214863
679	679	sp|Q16778|H2B2E_HUMAN	N/A	N/A	Histone H2B type 2-E OS=Homo sapiens GN=HIST2H2BE PE=1 SV=3	TRUE	-2.96416	0.00914	36412.1	156032	23038.6	197384	23930.8	118678	-119620	0.233363	-0.631969
680	680	sp|Q8TDN6|BRX1_HUMAN	N/A	N/A	Ribosome biogenesis protein BRX1 homolog OS=Homo sapiens GN=BRIX1 PE=1 SV=2	TRUE	-2.03398	0.05888	5770.99	12111.7	4194.09	12697.3	4265.65	8322.63	-6340.67	0.476482	-0.321953
681	681	tr|E9PFT6|E9PFT6_HUMAN	N/A	N/A	Hemoglobin subunit delta OS=Homo sapiens GN=HBD PE=1 SV=1	TRUE	0.370406	0.71594	79632	75652.4	81276.5	78559.5	29856.6	12144.2	3979.64	1.0526	0.0222651
682	682	sp|P61009|SPCS3_HUMAN	N/A	N/A	Signal peptidase complex subunit 3 OS=Homo sapiens GN=SPCS3 PE=1 SV=1	TRUE	-1.34746	0.1966	8780.79	12588	8984.26	12705.8	6686	5210.12	-3807.17	0.697555	-0.156422
683	683	tr|A0A087X2I1|A0A087X2I1_HUMAN	N/A	N/A	26S protease regulatory subunit 10B OS=Homo sapiens GN=PSMC6 PE=1 SV=1	TRUE	1.06401	0.30312	17300.7	12301.6	10660.8	12154.4	12241.9	6986.13	4999.1	1.40638	0.148102
684	684	sp|P17812|PYRG1_HUMAN	N/A	N/A	CTP synthase 1 OS=Homo sapiens GN=CTPS1 PE=1 SV=2	TRUE	-0.222593	0.82667	25195.7	27483.6	21338.9	14225	19358.8	24001.8	-2287.95	0.916752	-0.0377481
685	685	sp|Q9Y224|CN166_HUMAN	N/A	N/A	UPF0568 protein C14orf166 OS=Homo sapiens GN=C14orf166 PE=1 SV=1	TRUE	0.0155528	0.98778	23119.5	22976.1	12640.7	25348.2	26061.5	9269.8	143.402	1.00624	0.00270216
686	686	sp|Q14257|RCN2_HUMAN	N/A	N/A	Reticulocalbin-2 OS=Homo sapiens GN=RCN2 PE=1 SV=1	TRUE	-2.71192	0.01539	4130.1	12022.7	4238.36	11186.3	3104.94	8160.23	-7892.58	0.343526	-0.46404
687	687	sp|O95678|K2C75_HUMAN	N/A	N/A	Keratin, type II cytoskeletal 75 OS=Homo sapiens GN=KRT75 PE=1 SV=2	TRUE	-2.37509	0.03039	69464.4	147146	86888.5	170666	50560.7	84090.9	-77681.7	0.472078	-0.325987
688	688	tr|B4DDF4|B4DDF4_HUMAN	N/A	N/A	Calponin OS=Homo sapiens GN=CNN2 PE=1 SV=1	TRUE	1.95016	0.0689	70229	53776	72123.2	58181.8	18018.3	17774.9	16453	1.30595	0.115928
689	689	sp|Q9UBV8|PEF1_HUMAN	N/A	N/A	Peflin OS=Homo sapiens GN=PEF1 PE=1 SV=1	TRUE	-1.58342	0.13289	47542.7	71009.2	58971.5	83325.2	30479.7	32368.2	-23466.5	0.669529	-0.17423
690	690	sp|P27695|APEX1_HUMAN	N/A	N/A	DNA-(apurinic or apyrimidinic site) lyase OS=Homo sapiens GN=APEX1 PE=1 SV=2	TRUE	-0.0107771	0.99153	13977.4	14062.6	7309.82	7637.45	17323.4	16176	-85.1446	0.993945	-0.00263752
691	691	sp|Q9BYD1|RM13_HUMAN	N/A	N/A	39S ribosomal protein L13, mitochondrial OS=Homo sapiens GN=MRPL13 PE=1 SV=1	TRUE	-0.00982819	0.99228	12767.1	12807.7	11348	12816.2	9578.44	7860.57	-40.5935	0.996831	-0.00137867
692	692	sp|P61158|ARP3_HUMAN	N/A	N/A	Actin-related protein 3 OS=Homo sapiens GN=ACTR3 PE=1 SV=3	TRUE	-1.29121	0.21498	25389.3	34952.6	25524.1	28688.4	8624.23	20477.6	-9563.34	0.726392	-0.138829
693	693	sp|P17612|KAPCA_HUMAN	N/A	N/A	cAMP-dependent protein kinase catalytic subunit alpha OS=Homo sapiens GN=PRKACA PE=1 SV=2	TRUE	2.43142	0.02716	25684.7	10910.9	31918.6	11351.5	16603.7	7523.41	14773.8	2.35404	0.371814
694	694	tr|C9JF17|C9JF17_HUMAN	N/A	N/A	Apolipoprotein D (Fragment) OS=Homo sapiens GN=APOD PE=1 SV=1	TRUE	1.1381	0.27184	125065	86144.9	90291.1	39644	73573.2	71499.7	38920.1	1.4518	0.161906
695	695	sp|P61604|CH10_HUMAN	N/A	N/A	10 kDa heat shock protein, mitochondrial OS=Homo sapiens GN=HSPE1 PE=1 SV=2	TRUE	4.20704	0.00067	32498.6	7034.95	27734.6	6472.18	17562.9	4610.37	25463.7	4.6196	0.664604
696	696	tr|E9PB61|E9PB61_HUMAN	N/A	N/A	THO complex subunit 4 OS=Homo sapiens GN=ALYREF PE=1 SV=1	TRUE	-0.884671	0.38944	70294.9	83624.1	72836.3	73735.6	27583	35809	-13329.3	0.840605	-0.075408
697	697	sp|Q9UNN8|EPCR_HUMAN	N/A	N/A	Endothelial protein C receptor OS=Homo sapiens GN=PROCR PE=1 SV=1	TRUE	0.422544	0.67825	130480	118209	136794	122120	66581	56188.3	12270.9	1.10381	0.0428929
698	698	sp|Q13155|AIMP2_HUMAN	N/A	N/A	Aminoacyl tRNA synthase complex-interacting multifunctional protein 2 OS=Homo sapiens GN=AIMP2 PE=1 SV=2	TRUE	1.9707	0.06631	5266.84	3267.77	5226.7	3418.22	2695.45	1412.64	1999.07	1.61175	0.207299
699	699	tr|A0A087WSY9|A0A087WSY9_HUMAN	N/A	N/A	Thioredoxin reductase 1, cytoplasmic OS=Homo sapiens GN=TXNRD1 PE=1 SV=2	TRUE	-1.85658	0.08188	66765.7	318694	77818.9	71029	40396	405076	-251929	0.209498	-0.678821
700	700	sp|P56537|IF6_HUMAN	N/A	N/A	Eukaryotic translation initiation factor 6 OS=Homo sapiens GN=EIF6 PE=1 SV=1	TRUE	-1.74739	0.09973	14904.3	26462.1	14267.5	18805.1	5362.62	19104.6	-11557.8	0.563231	-0.249313
701	701	sp|Q00059|TFAM_HUMAN	N/A	N/A	Transcription factor A, mitochondrial OS=Homo sapiens GN=TFAM PE=1 SV=1	TRUE	-1.72514	0.10376	25639.8	38628.8	22776.6	41199.7	15201.2	16707.3	-12989	0.663748	-0.177997
702	702	sp|Q9NP72|RAB18_HUMAN	N/A	N/A	Ras-related protein Rab-18 OS=Homo sapiens GN=RAB18 PE=1 SV=1	TRUE	-1.60142	0.12884	63413.4	95801.5	69781.3	78061.6	29389.7	53080.8	-32388.1	0.661925	-0.179191
703	703	sp|P35606|COPB2_HUMAN	N/A	N/A	Coatomer subunit beta' OS=Homo sapiens GN=COPB2 PE=1 SV=2	TRUE	1.08035	0.296	56864.2	32234.2	27741.2	20549.3	52797.4	43477	24629.9	1.76409	0.246521
704	704	sp|Q86UX7|URP2_HUMAN	N/A	N/A	Fermitin family homolog 3 OS=Homo sapiens GN=FERMT3 PE=1 SV=1	TRUE	0.805856	0.43214	24728.4	18950.4	25745.8	12947.3	16457.2	13850.7	5778	1.3049	0.115578
705	705	sp|Q7L0Y3|MRRP1_HUMAN	N/A	N/A	Mitochondrial ribonuclease P protein 1 OS=Homo sapiens GN=TRMT10C PE=1 SV=2	TRUE	0.184271	0.85612	40058.4	39009.8	43672.9	39151.5	8841.48	14603.7	1048.6	1.02688	0.0115199
706	706	sp|P21926|CD9_HUMAN	N/A	N/A	CD9 antigen OS=Homo sapiens GN=CD9 PE=1 SV=4	TRUE	-1.31128	0.20827	14259.4	37472.9	6653.44	10229.3	16278.9	50552.1	-23213.5	0.380527	-0.419615
707	707	sp|Q04917|1433F_HUMAN	N/A	N/A	14-3-3 protein eta OS=Homo sapiens GN=YWHAH PE=1 SV=4	TRUE	-0.888495	0.38744	40996.6	55503.1	37604.1	57410	23934.7	42734.9	-14506.5	0.738637	-0.131569
708	708	sp|P46060|RAGP1_HUMAN	N/A	N/A	Ran GTPase-activating protein 1 OS=Homo sapiens GN=RANGAP1 PE=1 SV=1	TRUE	-1.19054	0.2512	15693.5	22509.3	16796.5	20130.8	6532.4	15884.1	-6815.77	0.697202	-0.156641
709	709	sp|P41240|CSK_HUMAN	N/A	N/A	Tyrosine-protein kinase CSK OS=Homo sapiens GN=CSK PE=1 SV=1	TRUE	0.525852	0.6062	39789.9	37158.7	40498.3	34524.7	5809.01	13841.4	2631.17	1.07081	0.029712
710	710	tr|A0A087X1N8|A0A087X1N8_HUMAN	N/A	N/A	Serpin B6 OS=Homo sapiens GN=SERPINB6 PE=1 SV=1	TRUE	4.31918	0.00053	82668.8	40596.8	80625	36824.3	24089.4	16542	42072	2.03634	0.308849
711	711	sp|O95573|ACSL3_HUMAN	N/A	N/A	Long-chain-fatty-acid--CoA ligase 3 OS=Homo sapiens GN=ACSL3 PE=1 SV=3	TRUE	-3.33278	0.00422	7647.85	18011.5	6565.27	16837.2	3158.99	8777.73	-10363.7	0.424609	-0.372011
712	712	sp|Q9UII4|HERC5_HUMAN	N/A	N/A	E3 ISG15--protein ligase HERC5 OS=Homo sapiens GN=HERC5 PE=1 SV=2	TRUE	-3.22507	0.00529	73049.5	510448	36971	716906	95589.1	395485	-437398	0.143109	-0.844334
713	713	sp|Q14247|SRC8_HUMAN	N/A	N/A	Src substrate cortactin OS=Homo sapiens GN=CTTN PE=1 SV=2	TRUE	0.22965	0.82127	19497.5	18286.2	18347.6	19057.8	14296.3	6782.31	1211.29	1.06624	0.0278552
714	714	sp|P34932|HSP74_HUMAN	N/A	N/A	Heat shock 70 kDa protein 4 OS=Homo sapiens GN=HSPA4 PE=1 SV=4	TRUE	-0.735464	0.4727	43185.5	48271	39077	45621.2	14799.2	14536.4	-5085.54	0.894646	-0.0483487
715	715	sp|P42357|HUTH_HUMAN	N/A	N/A	Histidine ammonia-lyase OS=Homo sapiens GN=HAL PE=1 SV=1	TRUE	-0.893047	0.38507	5134.04	6288.28	5491.22	4453.05	2007.32	3317.37	-1154.23	0.816447	-0.0880722
716	716	tr|J3QKW7|J3QKW7_HUMAN	N/A	N/A	Developmentally-regulated GTP-binding protein 2 OS=Homo sapiens GN=DRG2 PE=1 SV=1	TRUE	-1.03477	0.31616	8853.83	13714.5	8689.59	8978.48	6976.87	12243.7	-4860.68	0.645581	-0.190049
717	717	sp|Q8TED1|GPX8_HUMAN	N/A	N/A	Probable glutathione peroxidase 8 OS=Homo sapiens GN=GPX8 PE=1 SV=2	TRUE	1.22661	0.23772	21277.3	15654	23636.8	15242	10464	8925.43	5623.37	1.35923	0.133293
718	718	sp|Q9H0D6|XRN2_HUMAN	N/A	N/A	5'-3' exoribonuclease 2 OS=Homo sapiens GN=XRN2 PE=1 SV=1	TRUE	-1.56262	0.1377	1990.19	3315.73	1087.67	2347.62	1573.3	2000.25	-1325.54	0.600225	-0.221686
719	719	sp|P29590|PML_HUMAN	N/A	N/A	Protein PML OS=Homo sapiens GN=PML PE=1 SV=3	TRUE	-3.2143	0.00541	7214.41	16825.8	6908.89	17464.5	4718.94	7629.14	-9611.43	0.42877	-0.367776
720	720	tr|F5H6Z0|F5H6Z0_HUMAN	N/A	N/A	Cyclin-dependent kinase 17 OS=Homo sapiens GN=CDK17 PE=1 SV=1	TRUE	1.60934	0.12709	153472	109530	170618	115366	62790.7	52603.4	43942.1	1.40119	0.146496
721	721	sp|P05161|ISG15_HUMAN	N/A	N/A	Ubiquitin-like protein ISG15 OS=Homo sapiens GN=ISG15 PE=1 SV=5	TRUE	-0.702336	0.49256	117418	127580	106407	133752	34783.2	25970.1	-10162.5	0.920344	-0.0360497
722	722	sp|P53007|TXTP_HUMAN	N/A	N/A	Tricarboxylate transport protein, mitochondrial OS=Homo sapiens GN=SLC25A1 PE=1 SV=2	TRUE	0.424143	0.67711	15612.1	12684.4	6522.59	8904.62	15505.4	13726.5	2927.75	1.23082	0.0901931
723	723	sp|P24539|AT5F1_HUMAN	N/A	N/A	ATP synthase F(0) complex subunit B1, mitochondrial OS=Homo sapiens GN=ATP5F1 PE=1 SV=2	TRUE	0.107531	0.9157	35044.4	34234.8	39117.2	44114	12861.3	18568.2	809.614	1.02365	0.010151
724	724	sp|P61160|ARP2_HUMAN	N/A	N/A	Actin-related protein 2 OS=Homo sapiens GN=ACTR2 PE=1 SV=1	TRUE	0.364036	0.7206	32225.9	29803.2	28176.6	31301.5	14873.4	13318.5	2422.66	1.08129	0.0339415
725	725	sp|P82675|RT05_HUMAN	N/A	N/A	28S ribosomal protein S5, mitochondrial OS=Homo sapiens GN=MRPS5 PE=1 SV=2	TRUE	1.56274	0.13767	9198.48	5085.39	7665.01	1734.22	6127.88	4979.4	4113.08	1.8088	0.257391
726	726	sp|Q15046|SYK_HUMAN	N/A	N/A	Lysine--tRNA ligase OS=Homo sapiens GN=KARS PE=1 SV=3	TRUE	0.672919	0.5106	43598.3	36171.7	53787.4	24199.8	27493.4	18448.5	7426.65	1.20532	0.0811012
727	727	sp|O43670|ZN207_HUMAN	N/A	N/A	BUB3-interacting and GLEBS motif-containing protein ZNF207 OS=Homo sapiens GN=ZNF207 PE=1 SV=1	TRUE	-0.932305	0.36503	10587.9	34870.5	10728.4	10265.1	2648.09	78092.2	-24282.6	0.303635	-0.517648
728	728	tr|A0A087WYY0|A0A087WYY0_HUMAN	N/A	N/A	TAR DNA-binding protein 43 OS=Homo sapiens GN=TARDBP PE=1 SV=1	TRUE	1.01613	0.32469	28474.5	21313.9	22773.5	19882.2	19477.7	8219.26	7160.62	1.33596	0.125794
729	729	sp|Q92804|RBP56_HUMAN	N/A	N/A	TATA-binding protein-associated factor 2N OS=Homo sapiens GN=TAF15 PE=1 SV=1	TRUE	-1.50617	0.15151	457.011	794.985	409.679	762.414	315.152	594.854	-337.974	0.574867	-0.240433
730	730	sp|Q96C19|EFHD2_HUMAN	N/A	N/A	EF-hand domain-containing protein D2 OS=Homo sapiens GN=EFHD2 PE=1 SV=1	TRUE	-0.655691	0.52134	14746.6	18536.2	13468.5	13061.1	10010.5	14156.7	-3789.56	0.795559	-0.0993277
731	731	sp|Q16831|UPP1_HUMAN	N/A	N/A	Uridine phosphorylase 1 OS=Homo sapiens GN=UPP1 PE=1 SV=1	TRUE	-0.687541	0.50159	19462	22823.3	17610.5	21348.4	12356.4	7901.59	-3361.35	0.852723	-0.0691919
732	732	tr|F5H760|F5H760_HUMAN	N/A	N/A	Microsomal glutathione S-transferase 1 (Fragment) OS=Homo sapiens GN=MGST1 PE=1 SV=1	TRUE	2.26044	0.03809	39368.4	20365.4	34207.9	18162	21700.4	12851.5	19003.1	1.93311	0.286256
733	733	sp|P62330|ARF6_HUMAN	N/A	N/A	ADP-ribosylation factor 6 OS=Homo sapiens GN=ARF6 PE=1 SV=2	TRUE	0.529558	0.60369	14262.3	12035.7	12096.4	12187.1	12000.9	3883.15	2226.53	1.18499	0.0737158
734	734	sp|O00629|IMA3_HUMAN	N/A	N/A	Importin subunit alpha-3 OS=Homo sapiens GN=KPNA4 PE=1 SV=1	TRUE	-1.42239	0.17411	4362.24	6086.43	4943.88	5769.75	2365.81	2761.74	-1724.19	0.716716	-0.144653
735	735	sp|Q13112|CAF1B_HUMAN	N/A	N/A	Chromatin assembly factor 1 subunit B OS=Homo sapiens GN=CHAF1B PE=1 SV=1	TRUE	-1.62033	0.1247	20916.4	40852.5	20532.3	26202	11211.6	35167.2	-19936.1	0.511998	-0.290732
736	736	sp|P09543|CN37_HUMAN	N/A	N/A	2',3'-cyclic-nucleotide 3'-phosphodiesterase OS=Homo sapiens GN=CNP PE=1 SV=2	TRUE	-1.13289	0.27395	8323.45	10658.2	9834.8	11656	3519.26	5083.26	-2334.74	0.780944	-0.10738
737	737	sp|O75521|ECI2_HUMAN	N/A	N/A	Enoyl-CoA delta isomerase 2, mitochondrial OS=Homo sapiens GN=ECI2 PE=1 SV=4	TRUE	0.200262	0.8438	33791.9	32241.8	36751.8	30942.7	20657.4	10603.5	1550.02	1.04807	0.0203923
738	738	sp|P11233|RALA_HUMAN	N/A	N/A	Ras-related protein Ral-A OS=Homo sapiens GN=RALA PE=1 SV=1	TRUE	-1.02929	0.31866	58853.5	74009.6	54310.2	73433.6	38757	21197	-15156.2	0.795214	-0.0995162
739	739	tr|E9PKP7|E9PKP7_HUMAN	N/A	N/A	Nucleolar transcription factor 1 OS=Homo sapiens GN=UBTF PE=1 SV=1	TRUE	-1.53239	0.14496	7003.26	13630.6	4229.38	11519.7	7375.06	10674.6	-6627.35	0.513789	-0.289215
740	740	sp|Q9UI10|EI2BD_HUMAN	N/A	N/A	Translation initiation factor eIF-2B subunit delta OS=Homo sapiens GN=EIF2B4 PE=1 SV=2	TRUE	-0.115408	0.90956	41738	44076	17358.1	42158.4	48171.9	37055.4	-2337.98	0.946956	-0.0236703
741	741	sp|Q14574|DSC3_HUMAN	N/A	N/A	Desmocollin-3 OS=Homo sapiens GN=DSC3 PE=1 SV=3	TRUE	-0.623677	0.54163	24468.9	27841.3	25862	26561.8	12001.4	10913.6	-3372.35	0.878872	-0.0560742
742	742	sp|Q13596|SNX1_HUMAN	N/A	N/A	Sorting nexin-1 OS=Homo sapiens GN=SNX1 PE=1 SV=3	TRUE	0.844455	0.41086	32565.8	24306.3	18770.8	22397.7	24097.9	16741.2	8259.44	1.33981	0.127042
743	743	sp|Q14669|TRIPC_HUMAN	N/A	N/A	E3 ubiquitin-protein ligase TRIP12 OS=Homo sapiens GN=TRIP12 PE=1 SV=1	TRUE	-0.638847	0.53196	9703.55	11960.6	9749.03	9552.28	8615.72	6173.44	-2257.08	0.811291	-0.0908233
744	744	tr|A0A075B6F9|A0A075B6F9_HUMAN	N/A	N/A	Nitric oxide synthase-interacting protein OS=Homo sapiens GN=NOSIP PE=1 SV=1	TRUE	-2.08569	0.05338	13480.7	24102.1	13946.3	23510.1	11262.3	10322.9	-10621.3	0.559318	-0.252341
745	745	sp|P61513|RL37A_HUMAN	N/A	N/A	60S ribosomal protein L37a OS=Homo sapiens GN=RPL37A PE=1 SV=2	TRUE	0.322507	0.75124	23713.1	21853	23192.4	21928.4	14407.8	9580.58	1860.05	1.08512	0.0354763
746	746	sp|P08237|PFKAM_HUMAN	N/A	N/A	ATP-dependent 6-phosphofructokinase, muscle type OS=Homo sapiens GN=PFKM PE=1 SV=2	TRUE	0.139169	0.89105	20088	19175.1	25902.7	14077.5	15248.7	12437.6	912.845	1.04761	0.0201978
747	747	sp|P08572|CO4A2_HUMAN	N/A	N/A	Collagen alpha-2(IV) chain OS=Homo sapiens GN=COL4A2 PE=1 SV=4	TRUE	-0.659181	0.51915	18152.7	23091	12818.3	17728.2	14198.4	17422	-4938.34	0.786136	-0.104502
748	748	sp|Q9UG63|ABCF2_HUMAN	N/A	N/A	ATP-binding cassette sub-family F member 2 OS=Homo sapiens GN=ABCF2 PE=1 SV=2	TRUE	-0.537727	0.59817	18355.3	21645.5	22428.3	16142.6	8963.03	16019.5	-3290.25	0.847994	-0.0716073
749	749	sp|P82663|RT25_HUMAN	N/A	N/A	28S ribosomal protein S25, mitochondrial OS=Homo sapiens GN=MRPS25 PE=1 SV=1	TRUE	-0.123978	0.90288	214114	224494	140125	239859	193665	159929	-10379.6	0.953765	-0.0205588
750	750	sp|O75489|NDUS3_HUMAN	N/A	N/A	NADH dehydrogenase [ubiquinone] iron-sulfur protein 3, mitochondrial OS=Homo sapiens GN=NDUFS3 PE=1 SV=1	TRUE	-0.0267726	0.97897	11229.3	11319.1	7249.9	10530.1	8307.34	5661.68	-89.7168	0.992074	-0.00345601
751	751	sp|Q9UJZ1|STML2_HUMAN	N/A	N/A	Stomatin-like protein 2, mitochondrial OS=Homo sapiens GN=STOML2 PE=1 SV=1	TRUE	2.01721	0.06077	23719.9	18940.5	22722.9	18978.8	6726.23	2297.84	4779.39	1.25234	0.0977212
752	752	sp|P30484|1B46_HUMAN	N/A	N/A	HLA class I histocompatibility antigen, B-46 alpha chain OS=Homo sapiens GN=HLA-B PE=1 SV=1	TRUE	0.32399	0.75014	62314.5	57068.8	78369.7	67614	36488.5	32061.7	5245.75	1.09192	0.0381907
753	753	sp|Q8ND71|GIMA8_HUMAN	N/A	N/A	GTPase IMAP family member 8 OS=Homo sapiens GN=GIMAP8 PE=2 SV=2	TRUE	2.25026	0.03885	31104.1	16558.1	37068	8164.65	13543.3	13879.6	14546	1.87848	0.273807
754	754	sp|Q9UKD2|MRT4_HUMAN	N/A	N/A	mRNA turnover protein 4 homolog OS=Homo sapiens GN=MRTO4 PE=1 SV=2	TRUE	-1.6753	0.11331	5635.37	14460.6	3541.47	4855.55	4495.81	15150.5	-8825.21	0.389706	-0.409263
755	755	sp|Q13595|TRA2A_HUMAN	N/A	N/A	Transformer-2 protein homolog alpha OS=Homo sapiens GN=TRA2A PE=1 SV=1	TRUE	0.280097	0.78299	17725	15762.7	8585.25	15160.8	19345	8216.04	1962.3	1.12449	0.0509557
756	756	sp|P40261|NNMT_HUMAN	N/A	N/A	Nicotinamide N-methyltransferase OS=Homo sapiens GN=NNMT PE=1 SV=1	TRUE	-2.01629	0.06088	14471	48138.7	14043.7	19545.2	10727.6	48931.2	-33667.6	0.300611	-0.521995
757	757	sp|Q9Y3D9|RT23_HUMAN	N/A	N/A	28S ribosomal protein S23, mitochondrial OS=Homo sapiens GN=MRPS23 PE=1 SV=2	TRUE	1.14607	0.26862	17106.6	11307.5	15253.8	12340.4	14031.7	5791.44	5799.11	1.51285	0.179797
758	758	sp|Q96EY7|PTCD3_HUMAN	N/A	N/A	Pentatricopeptide repeat domain-containing protein 3, mitochondrial OS=Homo sapiens GN=PTCD3 PE=1 SV=3	TRUE	1.95306	0.06853	43030.1	13381.9	25159.1	8852.62	44669.2	8869.91	29648.3	3.21555	0.507256
759	759	sp|O15143|ARC1B_HUMAN	N/A	N/A	Actin-related protein 2/3 complex subunit 1B OS=Homo sapiens GN=ARPC1B PE=1 SV=3	TRUE	-0.77734	0.4483	18542.4	23177.2	13848.6	21692.8	12641.1	12654.9	-4634.74	0.80003	-0.0968939
760	760	sp|P49589|SYCC_HUMAN	N/A	N/A	Cysteine--tRNA ligase, cytoplasmic OS=Homo sapiens GN=CARS PE=1 SV=3	TRUE	0.660172	0.51854	395432	220624	36113.9	22203.1	550755	572456	174809	1.79234	0.25342
761	761	sp|Q4G0J3|LARP7_HUMAN	N/A	N/A	La-related protein 7 OS=Homo sapiens GN=LARP7 PE=1 SV=1	TRUE	0.712413	0.48647	6617.5	5347.16	7393.95	4463.55	2788.6	4565.16	1270.35	1.23757	0.0925712
762	762	sp|Q9BVP2|GNL3_HUMAN	N/A	N/A	Guanine nucleotide-binding protein-like 3 OS=Homo sapiens GN=GNL3 PE=1 SV=2	TRUE	-2.41682	0.02797	2285.97	5148.39	2257.56	3178.93	1158.14	3359.08	-2862.42	0.444016	-0.352601
763	763	tr|B3KS98|B3KS98_HUMAN	N/A	N/A	Eukaryotic translation initiation factor 3 subunit H OS=Homo sapiens GN=EIF3H PE=1 SV=1	TRUE	-0.601788	0.55575	1067.91	1337.46	367.879	1368.65	979.004	920.476	-269.556	0.798458	-0.0977481
764	764	sp|Q9BY44|EIF2A_HUMAN	N/A	N/A	Eukaryotic translation initiation factor 2A OS=Homo sapiens GN=EIF2A PE=1 SV=3	TRUE	-0.84901	0.4084	5870.07	8049.73	2833.69	8414.38	6589.66	3986.9	-2179.66	0.729226	-0.137138
765	765	sp|Q16186|ADRM1_HUMAN	N/A	N/A	Proteasomal ubiquitin receptor ADRM1 OS=Homo sapiens GN=ADRM1 PE=1 SV=2	TRUE	1.71809	0.10507	10907.6	5696.63	9885.8	7132.85	8084.7	4174.94	5211	1.91475	0.282112
766	766	sp|Q9NUD5|ZCHC3_HUMAN	N/A	N/A	Zinc finger CCHC domain-containing protein 3 OS=Homo sapiens GN=ZCCHC3 PE=1 SV=1	TRUE	1.75079	0.09913	18814.1	10561.1	26904.1	10797.5	12951.9	5677.61	8253.04	1.78146	0.250776
767	767	tr|A0A0B4J295|A0A0B4J295_HUMAN	N/A	N/A	Uncharacterized protein OS=Homo sapiens PE=3 SV=1	TRUE	2.6106	0.01893	43777.7	9565.73	43536.9	6689.5	38526.4	7834.99	34212	4.57651	0.660535
768	768	sp|Q9Y6E2|BZW2_HUMAN	N/A	N/A	Basic leucine zipper and W2 domain-containing protein 2 OS=Homo sapiens GN=BZW2 PE=1 SV=1	TRUE	-0.975285	0.34393	36009.9	43672.2	27137.8	41153.1	17771.1	15482.4	-7662.3	0.82455	-0.0837832
769	769	sp|O60884|DNJA2_HUMAN	N/A	N/A	DnaJ homolog subfamily A member 2 OS=Homo sapiens GN=DNAJA2 PE=1 SV=1	TRUE	3.16586	0.00599	11113	3805.44	10794.2	3918.52	6623.04	2021.53	7307.53	2.92028	0.465425
770	770	sp|P35659|DEK_HUMAN	N/A	N/A	Protein DEK OS=Homo sapiens GN=DEK PE=1 SV=1	TRUE	0.399615	0.69472	62291	49799.3	29259.6	52242.1	86465.4	36305.8	12491.7	1.25084	0.0972023
771	771	sp|P50552|VASP_HUMAN	N/A	N/A	Vasodilator-stimulated phosphoprotein OS=Homo sapiens GN=VASP PE=1 SV=3	TRUE	0.349324	0.7314	1102.63	968.975	652.629	680.875	993.197	575.309	133.65	1.13793	0.0561152
772	772	sp|Q14498|RBM39_HUMAN	N/A	N/A	RNA-binding protein 39 OS=Homo sapiens GN=RBM39 PE=1 SV=2	TRUE	-1.3077	0.20945	5115.4	9605.59	2470.16	8744.86	7550.02	7007.64	-4490.19	0.532544	-0.273644
773	773	sp|Q9H6W3|NO66_HUMAN	N/A	N/A	Bifunctional lysine-specific demethylase and histidyl-hydroxylase NO66 OS=Homo sapiens GN=NO66 PE=1 SV=2	TRUE	-2.0645	0.05557	115846	540179	64044	182434	121553	604513	-424333	0.214458	-0.668657
774	774	sp|Q9Y3D3|RT16_HUMAN	N/A	N/A	28S ribosomal protein S16, mitochondrial OS=Homo sapiens GN=MRPS16 PE=1 SV=1	TRUE	-1.16868	0.25965	54983.3	125639	21730.7	38583.3	78160.5	163668	-70655.8	0.437629	-0.358894
775	775	sp|Q9UHB6|LIMA1_HUMAN	N/A	N/A	LIM domain and actin-binding protein 1 OS=Homo sapiens GN=LIMA1 PE=1 SV=1	TRUE	-2.21329	0.04176	8720.91	16807.4	8795.82	16558.9	4251.74	10102.5	-8086.44	0.518875	-0.284937
776	776	sp|P13807|GYS1_HUMAN	N/A	N/A	Glycogen [starch] synthase, muscle OS=Homo sapiens GN=GYS1 PE=1 SV=2	TRUE	-1.9845	0.06462	25443.6	73068.5	13207.5	67242	29047.1	65875.3	-47624.8	0.348217	-0.458151
777	777	sp|O15131|IMA6_HUMAN	N/A	N/A	Importin subunit alpha-6 OS=Homo sapiens GN=KPNA5 PE=1 SV=2	TRUE	0.897717	0.38265	13311.8	9300.62	8274.15	8540.7	11585.7	6741.92	4011.16	1.43128	0.155724
778	778	tr|E7EQR4|E7EQR4_HUMAN	N/A	N/A	Ezrin OS=Homo sapiens GN=EZR PE=1 SV=3	TRUE	-3.02147	0.00811	1949.59	4426.44	1726.86	4750.63	1628.57	1842.73	-2476.85	0.440442	-0.356112
779	779	sp|Q15008|PSMD6_HUMAN	N/A	N/A	26S proteasome non-ATPase regulatory subunit 6 OS=Homo sapiens GN=PSMD6 PE=1 SV=1	TRUE	1.24043	0.2327	25340.2	18369.6	22178.4	20737.7	14113.2	9220.77	6970.55	1.37946	0.139709
780	780	sp|P46063|RECQ1_HUMAN	N/A	N/A	ATP-dependent DNA helicase Q1 OS=Homo sapiens GN=RECQL PE=1 SV=3	TRUE	-0.678695	0.50703	90347.1	99094.8	104424	92576.8	27338.8	27344.8	-8747.74	0.911724	-0.0401368
781	781	sp|P28838|AMPL_HUMAN	N/A	N/A	Cytosol aminopeptidase OS=Homo sapiens GN=LAP3 PE=1 SV=3	TRUE	0.0135387	0.98937	8249.61	8210.4	7471.97	7662.47	6170.56	6117.45	39.2126	1.00478	0.00206924
782	782	tr|Q05BK6|Q05BK6_HUMAN	N/A	N/A	Protein TFG OS=Homo sapiens GN=TFG PE=1 SV=1	TRUE	-1.50547	0.15169	21034.5	61652.1	21633.2	30727.2	12116.9	80028	-40617.6	0.341181	-0.467016
783	783	sp|O43852|CALU_HUMAN	N/A	N/A	Calumenin OS=Homo sapiens GN=CALU PE=1 SV=2	TRUE	-1.58769	0.13192	750.287	1290.48	595.098	1261.17	707.24	735.98	-540.191	0.581402	-0.235523
784	784	tr|D6R974|D6R974_HUMAN	N/A	N/A	Ubiquitin carboxyl-terminal hydrolase OS=Homo sapiens GN=UCHL1 PE=1 SV=1	TRUE	-3.16708	0.00598	8179.36	21221.7	8197.9	22997.1	6676.6	10394.8	-13042.3	0.385424	-0.414061
785	785	sp|Q5RKV6|EXOS6_HUMAN	N/A	N/A	Exosome complex component MTR3 OS=Homo sapiens GN=EXOSC6 PE=1 SV=1	TRUE	-1.27202	0.22154	5269.78	6783.28	5696.33	6255.5	2083.51	2898.35	-1513.5	0.776878	-0.109647
786	786	sp|P18031|PTN1_HUMAN	N/A	N/A	Tyrosine-protein phosphatase non-receptor type 1 OS=Homo sapiens GN=PTPN1 PE=1 SV=1	TRUE	0.203471	0.84133	41425.5	39703.5	45526.1	43449.9	21553.3	13421	1722.06	1.04337	0.0184396
787	787	tr|Q5VWC4|Q5VWC4_HUMAN	N/A	N/A	26S proteasome non-ATPase regulatory subunit 4 OS=Homo sapiens GN=PSMD4 PE=1 SV=1	TRUE	2.52438	0.02254	214413	48074.8	121648	34000.2	195634	28351.6	166338	4.45998	0.649333
788	788	sp|Q92665|RT31_HUMAN	N/A	N/A	28S ribosomal protein S31, mitochondrial OS=Homo sapiens GN=MRPS31 PE=1 SV=3	TRUE	-0.643707	0.52889	6975.56	10162.6	4633	6638.2	7281.13	12946.1	-3187.03	0.686396	-0.163425
789	789	sp|Q02978|M2OM_HUMAN	N/A	N/A	Mitochondrial 2-oxoglutarate/malate carrier protein OS=Homo sapiens GN=SLC25A11 PE=1 SV=3	TRUE	1.5469	0.14144	8755.79	4986.44	10542.4	3970.3	7030.13	2003.94	3769.36	1.75592	0.244505
790	790	tr|A0A087X2F9|A0A087X2F9_HUMAN	N/A	N/A	LIM and senescent cell antigen-like-containing domain protein 2 OS=Homo sapiens GN=LIMS2 PE=1 SV=1	TRUE	-0.285487	0.77893	21935	23825.1	19590.8	25974.7	12301.9	15592.7	-1890.04	0.92067	-0.0358959
791	791	sp|O43237|DC1L2_HUMAN	N/A	N/A	Cytoplasmic dynein 1 light intermediate chain 2 OS=Homo sapiens GN=DYNC1LI2 PE=1 SV=1	TRUE	1.92035	0.07282	40654.8	28349.5	49408.7	27875.1	14999.5	12023.4	12305.3	1.43406	0.156567
792	792	sp|P49593|PPM1F_HUMAN	N/A	N/A	Protein phosphatase 1F OS=Homo sapiens GN=PPM1F PE=1 SV=3	TRUE	2.69762	0.01585	47905.3	23986.5	53801.9	20756.3	16668.4	20729.6	23918.8	1.99718	0.300416
793	793	tr|A0A087X1V9|A0A087X1V9_HUMAN	N/A	N/A	Beta-2-microglobulin OS=Homo sapiens GN=IGKC PE=1 SV=2	TRUE	0.434982	0.66939	19411.5	14559.2	4351.5	3071.08	23602.7	23724.7	4852.32	1.33328	0.124922
794	794	tr|E9PH62|E9PH62_HUMAN	N/A	N/A	Double-stranded RNA-binding protein Staufen homolog 2 OS=Homo sapiens GN=STAU2 PE=1 SV=1	TRUE	-1.55379	0.13979	6691.83	13946.7	4813.56	10131.6	5642.52	12820.6	-7254.83	0.479816	-0.318925
795	795	sp|P19367|HXK1_HUMAN	N/A	N/A	Hexokinase-1 OS=Homo sapiens GN=HK1 PE=1 SV=3	TRUE	0.614144	0.54775	3984.55	3195.56	4979.76	2748.48	3077.12	2320.64	788.989	1.2469	0.0958322
796	796	sp|O75694|NU155_HUMAN	N/A	N/A	Nuclear pore complex protein Nup155 OS=Homo sapiens GN=NUP155 PE=1 SV=1	TRUE	-1.16736	0.26017	6762.2	10613.8	4072.58	9420.02	6411.15	7541.33	-3851.58	0.637115	-0.195782
797	797	sp|Q8NFI4|F10A5_HUMAN	N/A	N/A	Putative protein FAM10A5 OS=Homo sapiens GN=ST13P5 PE=5 SV=1	TRUE	-0.525022	0.60677	13663.1	15470.9	14349.8	14308.6	7025.41	7572.76	-1807.78	0.88315	-0.0539656
798	798	tr|H0Y8P4|H0Y8P4_HUMAN	N/A	N/A	U3 small nucleolar RNA-associated protein 15 homolog (Fragment) OS=Homo sapiens GN=UTP15 PE=1 SV=1	TRUE	0.0654633	0.94862	27969.1	27329.5	19889.2	24946.1	26482.6	12563.4	639.61	1.0234	0.010047
799	799	sp|P52565|GDIR1_HUMAN	N/A	N/A	Rho GDP-dissociation inhibitor 1 OS=Homo sapiens GN=ARHGDIA PE=1 SV=3	TRUE	-0.825642	0.42115	102616	141933	72764.9	79621.5	85679.7	114314	-39316.7	0.722991	-0.140867
800	800	sp|P0CG06|LAC3_HUMAN	N/A	N/A	Ig lambda-3 chain C regions OS=Homo sapiens GN=IGLC3 PE=1 SV=1	TRUE	1.2396	0.233	11793.3	4897.28	1410.47	3380.68	16407.5	3053.62	6895.99	2.40813	0.381679
801	801	sp|Q6S8J3|POTEE_HUMAN	N/A	N/A	POTE ankyrin domain family member E OS=Homo sapiens GN=POTEE PE=1 SV=3	TRUE	0.936598	0.36289	363215	273320	455977	333145	255083	133572	89894.2	1.3289	0.123491
802	802	tr|J3KNQ3|J3KNQ3_HUMAN	N/A	N/A	26S proteasome non-ATPase regulatory subunit 13 OS=Homo sapiens GN=PSMD13 PE=1 SV=1	TRUE	-0.349189	0.7315	18677.1	21597.9	13460.5	14964	15892.5	19419.2	-2920.78	0.864765	-0.0631016
803	803	sp|Q9H773|DCTP1_HUMAN	N/A	N/A	dCTP pyrophosphatase 1 OS=Homo sapiens GN=DCTPP1 PE=1 SV=1	TRUE	-2.28206	0.03651	624.589	1390.88	527.657	1185.57	529.754	856.821	-766.287	0.449061	-0.347694
804	804	sp|P12035|K2C3_HUMAN	N/A	N/A	Keratin, type II cytoskeletal 3 OS=Homo sapiens GN=KRT3 PE=1 SV=3	TRUE	-0.506164	0.61964	603.416	826.034	597.185	211.833	511.564	1216.24	-222.619	0.730497	-0.136382
805	805	tr|B7Z645|B7Z645_HUMAN	N/A	N/A	Heterogeneous nuclear ribonucleoprotein Q OS=Homo sapiens GN=SYNCRIP PE=1 SV=1	TRUE	-0.743068	0.46821	27083.6	39885.8	17327.8	30809.8	22871.7	46350.6	-12802.2	0.679029	-0.168112
806	806	tr|A0A087X2I6|A0A087X2I6_HUMAN	N/A	N/A	Keratin, type I cuticular Ha3-II OS=Homo sapiens GN=KRT33B PE=1 SV=1	TRUE	0.904186	0.37931	22648.3	16275.1	16223.6	19219.7	19071.1	9134.58	6373.26	1.3916	0.143513
807	807	tr|K7EK07|K7EK07_HUMAN	N/A	N/A	Histone H3 (Fragment) OS=Homo sapiens GN=H3F3B PE=1 SV=1	TRUE	-1.78202	0.09373	1596.41	4117.94	1536.45	1902.62	1099.43	4100.13	-2521.54	0.387671	-0.411537
808	808	sp|P04908|H2A1B_HUMAN	N/A	N/A	Histone H2A type 1-B/E OS=Homo sapiens GN=HIST1H2AB PE=1 SV=2	TRUE	-1.67493	0.11338	8555.68	26449.5	6516.3	21842.3	8780.81	30823.7	-17893.8	0.323472	-0.490163
809	809	sp|P0C0S5|H2AZ_HUMAN	N/A	N/A	Histone H2A.Z OS=Homo sapiens GN=H2AFZ PE=1 SV=2	TRUE	-1.73011	0.10285	9632.78	27846.6	6695.17	12017.4	9665.04	30067.5	-18213.8	0.345923	-0.461021
810	810	sp|P61586|RHOA_HUMAN	N/A	N/A	Transforming protein RhoA OS=Homo sapiens GN=RHOA PE=1 SV=1	TRUE	-2.40442	0.02867	2131.5	4594.96	1860.21	3704.29	1374.43	2749.25	-2463.46	0.463877	-0.333597
811	811	sp|P15531|NDKA_HUMAN	N/A	N/A	Nucleoside diphosphate kinase A OS=Homo sapiens GN=NME1 PE=1 SV=1	TRUE	-1.25024	0.22919	1365.26	2659.25	1066.46	1418.62	933.457	2961.34	-1293.99	0.513401	-0.289543
812	812	tr|M0QZM1|M0QZM1_HUMAN	N/A	N/A	Heterogeneous nuclear ribonucleoprotein M (Fragment) OS=Homo sapiens GN=HNRNPM PE=1 SV=1	TRUE	0.569578	0.57687	11866.8	9240.17	8697.55	10958.1	12448.6	6035.06	2626.58	1.28426	0.108652
813	813	sp|Q71UM5|RS27L_HUMAN	N/A	N/A	40S ribosomal protein S27-like OS=Homo sapiens GN=RPS27L PE=1 SV=3	TRUE	2.61893	0.01861	42622.3	17783.8	51895	13053.4	24820.9	13909.7	24838.5	2.3967	0.379613
814	814	sp|Q96I24|FUBP3_HUMAN	N/A	N/A	Far upstream element-binding protein 3 OS=Homo sapiens GN=FUBP3 PE=1 SV=2	TRUE	2.02758	0.0596	28328.3	18859.5	29165.3	21538.5	9608.51	10195.8	9468.78	1.50207	0.17669
815	815	sp|O95671|ASML_HUMAN	N/A	N/A	N-acetylserotonin O-methyltransferase-like protein OS=Homo sapiens GN=ASMTL PE=1 SV=3	TRUE	-1.1863	0.25282	54080.8	193507	37385	69608.6	36679.7	350677	-139426	0.279477	-0.553654
816	816	tr|Q5SWX3|Q5SWX3_HUMAN	N/A	N/A	Calcium/calmodulin-dependent protein kinase (CaM kinase) II gamma, isoform CRA_n OS=Homo sapiens GN=CAMK2G PE=1 SV=1	TRUE	1.02717	0.31962	39521.2	23208.9	20856	16169.8	43398.9	19655.3	16312.2	1.70284	0.231175
817	817	tr|F8W726|F8W726_HUMAN	N/A	N/A	Ubiquitin-associated protein 2-like OS=Homo sapiens GN=UBAP2L PE=1 SV=2	TRUE	-0.597595	0.55847	18422.8	20675.2	20792.6	20173.5	7207.2	8712.36	-2252.34	0.891061	-0.0500928
818	818	sp|P53602|MVD1_HUMAN	N/A	N/A	Diphosphomevalonate decarboxylase OS=Homo sapiens GN=MVD PE=1 SV=1	TRUE	-0.284813	0.77944	21323.3	23890.9	16498.9	15685.6	16933.5	21086.9	-2567.53	0.892531	-0.0493768
819	819	tr|H7C2R9|H7C2R9_HUMAN	N/A	N/A	Uncharacterized protein C7orf50 (Fragment) OS=Homo sapiens GN=C7orf50 PE=1 SV=1	TRUE	-1.65593	0.11721	9920.95	27121.3	10206.1	28738	8236.45	30053.2	-17200.4	0.365799	-0.436758
820	820	sp|O95864|FADS2_HUMAN	N/A	N/A	Fatty acid desaturase 2 OS=Homo sapiens GN=FADS2 PE=1 SV=1	TRUE	-1.1918	0.25072	8242.09	15032.3	3521.66	5060.62	8257.64	14965.2	-6790.19	0.548293	-0.260988
821	821	tr|K7EQ55|K7EQ55_HUMAN	N/A	N/A	DAZ-associated protein 1 OS=Homo sapiens GN=DAZAP1 PE=1 SV=2	TRUE	-0.12504	0.90205	13666.3	14303.3	11964.1	12288.5	11183.3	10415	-636.952	0.955468	-0.0197838
822	822	tr|A8MUA9|A8MUA9_HUMAN	N/A	N/A	SMT3 suppressor of mif two 3 homolog 3 (Yeast), isoform CRA_d OS=Homo sapiens GN=SUMO3 PE=1 SV=1	TRUE	-0.215547	0.83206	40211.6	48105.4	27742.3	15297.6	52658	96425.9	-7893.84	0.835905	-0.0778429
823	823	sp|P20290|BTF3_HUMAN	N/A	N/A	Transcription factor BTF3 OS=Homo sapiens GN=BTF3 PE=1 SV=1	TRUE	0.513464	0.61464	28384.9	24083.4	29081.4	19562.8	20385.8	14698.6	4301.5	1.17861	0.0713697
824	824	sp|Q9Y5S9|RBM8A_HUMAN	N/A	N/A	RNA-binding protein 8A OS=Homo sapiens GN=RBM8A PE=1 SV=1	TRUE	-0.304819	0.76443	76552.1	91094.2	49132.3	18593.6	72870.1	123182	-14542.1	0.840362	-0.0755334
825	825	sp|Q9H3N1|TMX1_HUMAN	N/A	N/A	Thioredoxin-related transmembrane protein 1 OS=Homo sapiens GN=TMX1 PE=1 SV=1	TRUE	-1.13888	0.27152	17981.5	22395.7	17565.8	19192.3	5486.61	10251.8	-4414.19	0.8029	-0.0953386
826	826	sp|O96008|TOM40_HUMAN	N/A	N/A	Mitochondrial import receptor subunit TOM40 homolog OS=Homo sapiens GN=TOMM40 PE=1 SV=1	TRUE	-2.14897	0.04729	2672.96	11777.9	1263.99	10908.7	2798	12398.9	-9104.94	0.226947	-0.644075
827	827	sp|P06703|S10A6_HUMAN	N/A	N/A	Protein S100-A6 OS=Homo sapiens GN=S100A6 PE=1 SV=1	TRUE	1.12237	0.27827	143350	80084.6	37825.1	91563.3	166539	29331.2	63265	1.78998	0.252847
828	828	sp|Q9H0U6|RM18_HUMAN	N/A	N/A	39S ribosomal protein L18, mitochondrial OS=Homo sapiens GN=MRPL18 PE=1 SV=1	TRUE	0.42301	0.67792	114679	101680	99581.1	59611.4	44007.8	81001.3	12998.3	1.12783	0.0522454
829	829	sp|P62857|RS28_HUMAN	N/A	N/A	40S ribosomal protein S28 OS=Homo sapiens GN=RPS28 PE=1 SV=1	TRUE	-0.483901	0.63501	59797.8	71328.6	63976.3	47915	24653.3	67101.1	-11530.8	0.838342	-0.0765787
830	830	sp|P31025|LCN1_HUMAN	N/A	N/A	Lipocalin-1 OS=Homo sapiens GN=LCN1 PE=1 SV=1	TRUE	0.729533	0.47622	46420.8	31441.7	27560	19475.8	44109.6	42995.1	14979.1	1.47641	0.169207
831	831	sp|P28070|PSB4_HUMAN	N/A	N/A	Proteasome subunit beta type-4 OS=Homo sapiens GN=PSMB4 PE=1 SV=4	TRUE	0.455241	0.65505	25764.3	23312.2	24415.4	27614.2	14340.7	7447.26	2452.1	1.10519	0.0434351
832	832	tr|Q5T8U5|Q5T8U5_HUMAN	N/A	N/A	Surfeit 4 OS=Homo sapiens GN=SURF4 PE=1 SV=1	TRUE	1.0627	0.3037	54831.2	34745.9	37581.8	33535.8	53769.4	17995.7	20085.3	1.57806	0.198125
833	833	tr|G3V5Z7|G3V5Z7_HUMAN	N/A	N/A	Proteasome subunit alpha type OS=Homo sapiens GN=PSMA6 PE=1 SV=1	TRUE	-0.408102	0.68861	62945.9	67263.9	58905	52905.3	13044.6	28938.5	-4318.07	0.935804	-0.0288151
834	834	sp|Q15125|EBP_HUMAN	N/A	N/A	3-beta-hydroxysteroid-Delta(8),Delta(7)-isomerase OS=Homo sapiens GN=EBP PE=1 SV=3	TRUE	-0.378856	0.70978	6651.38	7877.17	6856.72	5201.72	6346.41	7344.34	-1225.79	0.844387	-0.0734584
835	835	sp|P17900|SAP3_HUMAN	N/A	N/A	Ganglioside GM2 activator OS=Homo sapiens GN=GM2A PE=1 SV=4	TRUE	1.11195	0.28259	27772.7	17140.4	11207.2	16903.4	28246.9	4997.74	10632.3	1.62031	0.209598
836	836	sp|P04732|MT1E_HUMAN	N/A	N/A	Metallothionein-1E OS=Homo sapiens GN=MT1E PE=1 SV=1	TRUE	-1.95996	0.06766	355.934	3869.1	204.868	501.176	312.551	5368.31	-3513.16	0.0919941	-1.03624
837	837	sp|P17931|LEG3_HUMAN	N/A	N/A	Galectin-3 OS=Homo sapiens GN=LGALS3 PE=1 SV=5	TRUE	-0.77083	0.45204	9866.12	11380.5	11506.3	10532.8	3658.86	4620.68	-1514.4	0.866931	-0.0620156
838	838	tr|E7ETU9|E7ETU9_HUMAN	N/A	N/A	Procollagen-lysine,2-oxoglutarate 5-dioxygenase 2 OS=Homo sapiens GN=PLOD2 PE=1 SV=1	TRUE	0.025771	0.97976	29150.4	28946.5	38888.8	26643.8	17145.4	16414.9	203.903	1.00704	0.0030485
839	839	tr|E9PM69|E9PM69_HUMAN	N/A	N/A	26S protease regulatory subunit 6A OS=Homo sapiens GN=PSMC3 PE=1 SV=1	TRUE	0.00925537	0.99273	79993.3	79836.4	94562.3	93602.9	37682.8	34136.3	156.865	1.00196	0.000852479
840	840	sp|Q99733|NP1L4_HUMAN	N/A	N/A	Nucleosome assembly protein 1-like 4 OS=Homo sapiens GN=NAP1L4 PE=1 SV=1	TRUE	0.0177351	0.98607	3144.32	3118.58	2439.16	1343.64	3030.39	3127.39	25.7439	1.00826	0.00357039
841	841	sp|Q92616|GCN1L_HUMAN	N/A	N/A	Translational activator GCN1 OS=Homo sapiens GN=GCN1L1 PE=1 SV=6	TRUE	0.739248	0.47046	7121.69	5342.73	5566.93	4127.31	5702.35	4427.43	1778.96	1.33297	0.12482
842	842	sp|P01876|IGHA1_HUMAN	N/A	N/A	Ig alpha-1 chain C region OS=Homo sapiens GN=IGHA1 PE=1 SV=2	TRUE	1.43467	0.17064	16626.1	5982.24	4543.26	2806.91	21627.8	5255.28	10643.8	2.77924	0.443926
843	843	sp|Q9BXP5|SRRT_HUMAN	N/A	N/A	Serrate RNA effector molecule homolog OS=Homo sapiens GN=SRRT PE=1 SV=1	TRUE	-2.24788	0.03903	7469.35	15793.7	5067.8	11939	4146.72	10306.8	-8324.39	0.472931	-0.325202
844	844	sp|Q9NZM5|GSCR2_HUMAN	N/A	N/A	Glioma tumor suppressor candidate region gene 2 protein OS=Homo sapiens GN=GLTSCR2 PE=1 SV=2	TRUE	0.164791	0.87117	15419.6	14701.8	12892.7	15788.5	11724.7	5766.61	717.725	1.04882	0.0207004
845	845	sp|P57088|TMM33_HUMAN	N/A	N/A	Transmembrane protein 33 OS=Homo sapiens GN=TMEM33 PE=1 SV=2	TRUE	-0.103681	0.91871	46199.1	47381.1	55250.3	42697.4	19575.4	28044.6	-1181.99	0.975053	-0.0109716
846	846	sp|Q12849|GRSF1_HUMAN	N/A	N/A	G-rich sequence factor 1 OS=Homo sapiens GN=GRSF1 PE=1 SV=3	TRUE	-1.25759	0.22659	8985.97	14502.6	8880.3	12810.4	7835.02	10573.6	-5516.66	0.61961	-0.207882
847	847	tr|D6RBW1|D6RBW1_HUMAN	N/A	N/A	Eukaryotic translation initiation factor 4E OS=Homo sapiens GN=EIF4E PE=1 SV=1	TRUE	0.99255	0.3357	196113	63118.6	71933.9	62766.8	401634	16603.7	132994	3.10705	0.492348
848	848	sp|P78347|GTF2I_HUMAN	N/A	N/A	General transcription factor II-I OS=Homo sapiens GN=GTF2I PE=1 SV=2	TRUE	-1.18746	0.25238	6577.81	10073.5	4677.29	11308	6744.73	5701.38	-3495.71	0.65298	-0.1851
849	849	sp|O15519|CFLAR_HUMAN	N/A	N/A	CASP8 and FADD-like apoptosis regulator OS=Homo sapiens GN=CFLAR PE=1 SV=1	TRUE	1.49854	0.15346	30716.4	14107.7	31594.9	5666.03	30509.1	13218.9	16608.7	2.17728	0.337914
850	850	sp|Q8IZ83|A16A1_HUMAN	N/A	N/A	Aldehyde dehydrogenase family 16 member A1 OS=Homo sapiens GN=ALDH16A1 PE=1 SV=2	TRUE	0.451266	0.65785	67827.9	47973.1	11956.3	19130.6	116695	61682.7	19854.8	1.41387	0.150411
851	851	sp|Q96HS1|PGAM5_HUMAN	N/A	N/A	Serine/threonine-protein phosphatase PGAM5, mitochondrial OS=Homo sapiens GN=PGAM5 PE=1 SV=2	TRUE	0.108783	0.91473	33566.1	32874.3	36883.9	31744.2	15006.6	11777.8	691.732	1.02104	0.00904349
852	852	sp|P51572|BAP31_HUMAN	N/A	N/A	B-cell receptor-associated protein 31 OS=Homo sapiens GN=BCAP31 PE=1 SV=3	TRUE	1.11034	0.28326	61335.8	44680	67247.3	32208.8	26840.1	36121.9	16655.8	1.37278	0.137601
853	853	sp|Q9UN37|VPS4A_HUMAN	N/A	N/A	Vacuolar protein sorting-associated protein 4A OS=Homo sapiens GN=VPS4A PE=1 SV=1	TRUE	1.20386	0.24615	53640.9	38113.7	58842.6	27578.9	17528	34495.8	15527.2	1.40739	0.148415
854	854	sp|O00442|RTCA_HUMAN	N/A	N/A	RNA 3'-terminal phosphate cyclase OS=Homo sapiens GN=RTCA PE=1 SV=1	TRUE	2.18769	0.04388	46675.2	27766.7	54539.6	28114	25340.1	5496.39	18908.5	1.68098	0.225562
855	855	sp|P55010|IF5_HUMAN	N/A	N/A	Eukaryotic translation initiation factor 5 OS=Homo sapiens GN=EIF5 PE=1 SV=2	TRUE	-1.44591	0.16751	18453	26080.2	14170.7	31368.6	10068.2	12209.3	-7627.26	0.707546	-0.150245
856	856	tr|H0Y8C2|H0Y8C2_HUMAN	N/A	N/A	60S ribosomal protein L22-like 1 (Fragment) OS=Homo sapiens GN=RPL22L1 PE=1 SV=1	TRUE	0.505265	0.62026	30212.4	25924.8	29443.6	15897.5	15449.5	20233.5	4287.58	1.16539	0.0664697
857	857	sp|Q92620|PRP16_HUMAN	N/A	N/A	Pre-mRNA-splicing factor ATP-dependent RNA helicase PRP16 OS=Homo sapiens GN=DHX38 PE=1 SV=2	TRUE	-0.629894	0.53766	4132.82	5093.76	2921.59	5138.79	4063.65	2105.39	-960.94	0.81135	-0.090792
858	858	sp|P60903|S10AA_HUMAN	N/A	N/A	Protein S100-A10 OS=Homo sapiens GN=S100A10 PE=1 SV=2	TRUE	-2.13656	0.04843	18226.3	29365.5	17444.4	33883.1	7097.4	13937.8	-11139.2	0.620671	-0.207139
859	859	tr|A0A0C4DFR6|A0A0C4DFR6_HUMAN	N/A	N/A	Protein SEC13 homolog OS=Homo sapiens GN=SEC13 PE=1 SV=1	TRUE	0.679826	0.50633	79732.1	68645.1	97905.4	72596.9	43269.9	22835.2	11087	1.16151	0.0650237
860	860	sp|O75923|DYSF_HUMAN	N/A	N/A	Dysferlin OS=Homo sapiens GN=DYSF PE=1 SV=1	TRUE	0.065853	0.94831	13639.8	13259.2	11497.1	10760.6	11345.1	13106.5	380.514	1.0287	0.0122879
861	861	tr|B4DUC8|B4DUC8_HUMAN	N/A	N/A	S-methyl-5'-thioadenosine phosphorylase OS=Homo sapiens GN=MTAP PE=1 SV=1	TRUE	-0.895465	0.38381	9467.95	13160.6	9395.82	8465.74	8056.36	9388.45	-3692.67	0.719415	-0.143021
862	862	sp|P51665|PSMD7_HUMAN	N/A	N/A	26S proteasome non-ATPase regulatory subunit 7 OS=Homo sapiens GN=PSMD7 PE=1 SV=2	TRUE	0.991935	0.33599	12809	8647.34	15675.7	5931.76	10657.2	6696.84	4161.7	1.48127	0.170634
863	863	tr|M0R300|M0R300_HUMAN	N/A	N/A	Unconventional myosin-IXb (Fragment) OS=Homo sapiens GN=MYO9B PE=1 SV=6	TRUE	-0.837668	0.41456	11301.3	15696.3	12468.1	10212.9	6088.37	14515.1	-4395.04	0.719995	-0.14267
864	864	sp|Q9Y2T2|AP3M1_HUMAN	N/A	N/A	AP-3 complex subunit mu-1 OS=Homo sapiens GN=AP3M1 PE=1 SV=1	TRUE	0.95962	0.35152	40712.7	26660.6	46381.1	14166.4	28874.3	33108.1	14052.1	1.52708	0.18386
865	865	sp|Q6ZVX7|FBX50_HUMAN	N/A	N/A	F-box only protein 50 OS=Homo sapiens GN=NCCRP1 PE=1 SV=1	TRUE	-0.429059	0.6736	11216.2	12750.5	14866.1	12409.6	9656.01	4674.24	-1534.3	0.879668	-0.0556814
866	866	sp|P07339|CATD_HUMAN	N/A	N/A	Cathepsin D OS=Homo sapiens GN=CTSD PE=1 SV=1	TRUE	-0.0130113	0.98978	120729	121042	86106.1	126957	67116.1	26640.8	-313.182	0.997413	-0.00112514
867	867	sp|Q9P0L0|VAPA_HUMAN	N/A	N/A	Vesicle-associated membrane protein-associated protein A OS=Homo sapiens GN=VAPA PE=1 SV=3	TRUE	0.554222	0.58709	67417	57158.3	62418.8	61601.2	38120.7	40378.7	10258.7	1.17948	0.0716903
868	868	sp|P33991|MCM4_HUMAN	N/A	N/A	DNA replication licensing factor MCM4 OS=Homo sapiens GN=MCM4 PE=1 SV=5	TRUE	0.257341	0.8002	20258	18602.6	19600.3	10995.7	12865.1	14383	1655.32	1.08898	0.0370211
869	869	sp|P25789|PSA4_HUMAN	N/A	N/A	Proteasome subunit alpha type-4 OS=Homo sapiens GN=PSMA4 PE=1 SV=1	TRUE	-0.560668	0.58279	48129.6	54536.2	45563.1	55220.1	25624.6	22770.6	-6406.57	0.882526	-0.0542724
870	870	tr|C9JG87|C9JG87_HUMAN	N/A	N/A	39S ribosomal protein L39, mitochondrial (Fragment) OS=Homo sapiens GN=MRPL39 PE=1 SV=1	TRUE	-0.166259	0.87004	13811.9	14467.4	13937.9	17387.3	9087.22	7571.06	-655.496	0.954691	-0.020137
871	871	sp|Q96H79|ZCCHL_HUMAN	N/A	N/A	Zinc finger CCCH-type antiviral protein 1-like OS=Homo sapiens GN=ZC3HAV1L PE=1 SV=2	TRUE	0.606424	0.55274	119658	108092	133076	94589.2	45478.5	34723.3	11566.3	1.107	0.0441494
872	872	sp|P08493|MGP_HUMAN	N/A	N/A	Matrix Gla protein OS=Homo sapiens GN=MGP PE=1 SV=2	TRUE	2.14745	0.04742	17182.6	6173.23	13544.4	6935.64	15069.2	3076.84	11009.3	2.7834	0.444575
873	873	sp|Q12899|TRI26_HUMAN	N/A	N/A	Tripartite motif-containing protein 26 OS=Homo sapiens GN=TRIM26 PE=1 SV=1	TRUE	-1.21255	0.2429	13038.1	23984.8	7715.4	14200.1	11670.1	24440.3	-10946.7	0.543598	-0.264722
874	874	sp|Q9Y6N5|SQRD_HUMAN	N/A	N/A	Sulfide:quinone oxidoreductase, mitochondrial OS=Homo sapiens GN=SQRDL PE=1 SV=1	TRUE	1.93976	0.07025	35445.4	21543	46608.5	24561.3	19365.3	9342.68	13902.3	1.64533	0.216252
875	875	tr|A0A0J9YX62|A0A0J9YX62_HUMAN	N/A	N/A	DnaJ homolog subfamily B member 6 OS=Homo sapiens GN=DNAJB6 PE=1 SV=1	TRUE	-1.33207	0.2015	7090.19	10984.2	5003.19	6234.1	4876.73	7288.88	-3894.03	0.645489	-0.190111
876	876	tr|F5GXX5|F5GXX5_HUMAN	N/A	N/A	Dolichyl-diphosphooligosaccharide--protein glycosyltransferase subunit DAD1 OS=Homo sapiens GN=DAD1 PE=1 SV=1	TRUE	-1.32687	0.20318	14832.1	21221.3	17890.6	22100.8	7639.55	12260.5	-6389.25	0.698923	-0.155571
877	877	sp|Q96A72|MGN2_HUMAN	N/A	N/A	Protein mago nashi homolog 2 OS=Homo sapiens GN=MAGOHB PE=1 SV=1	TRUE	-1.7804	0.09401	6327.05	14023	3694.56	10296.3	6732.79	11083	-7695.95	0.451191	-0.34564
878	878	sp|P35325|SPR2B_HUMAN	N/A	N/A	Small proline-rich protein 2B OS=Homo sapiens GN=SPRR2B PE=2 SV=1	TRUE	-1.20279	0.24655	2980.39	4677.31	1583.02	3236.76	2775.06	3195.72	-1696.92	0.637201	-0.195723
879	879	sp|P54687|BCAT1_HUMAN	N/A	N/A	Branched-chain-amino-acid aminotransferase, cytosolic OS=Homo sapiens GN=BCAT1 PE=1 SV=3	TRUE	-0.779933	0.44681	26833.1	32651.2	20084.5	29608.1	18227.4	12984.5	-5818.12	0.82181	-0.0852287
880	880	sp|Q9BVK6|TMED9_HUMAN	N/A	N/A	Transmembrane emp24 domain-containing protein 9 OS=Homo sapiens GN=TMED9 PE=1 SV=2	TRUE	-0.027504	0.9784	24106.3	24229	24326.2	23914.6	9947.58	8953.39	-122.7	0.994936	-0.00220493
881	881	sp|Q9BVC6|TM109_HUMAN	N/A	N/A	Transmembrane protein 109 OS=Homo sapiens GN=TMEM109 PE=1 SV=1	TRUE	-0.454954	0.65525	53784.1	61895.9	48424.9	49945.7	12892.9	51913.1	-8111.86	0.868944	-0.0610085
882	882	sp|O75306|NDUS2_HUMAN	N/A	N/A	NADH dehydrogenase [ubiquinone] iron-sulfur protein 2, mitochondrial OS=Homo sapiens GN=NDUFS2 PE=1 SV=2	TRUE	2.35419	0.03167	79970.4	50205.7	97567.2	50639.6	33643.4	17515.9	29764.7	1.59286	0.202177
883	883	tr|F5GZ78|F5GZ78_HUMAN	N/A	N/A	Paxillin OS=Homo sapiens GN=PXN PE=1 SV=1	TRUE	1.52764	0.14613	32141.2	24716.5	38622.7	24322.1	11443.2	9036.07	7424.7	1.30039	0.114075
884	884	sp|Q8IV50|LYSM2_HUMAN	N/A	N/A	LysM and putative peptidoglycan-binding domain-containing protein 2 OS=Homo sapiens GN=LYSMD2 PE=1 SV=1	TRUE	-0.395108	0.69798	37987.7	41911.6	31401.6	41129.3	22259	19804.1	-3923.91	0.906376	-0.0426914
885	885	sp|Q9Y2S7|PDIP2_HUMAN	N/A	N/A	Polymerase delta-interacting protein 2 OS=Homo sapiens GN=POLDIP2 PE=1 SV=1	TRUE	-0.590837	0.56288	35054.2	40239.4	39604.8	43082.4	13602.5	22541.9	-5185.18	0.871142	-0.0599113
886	886	tr|J3KNW4|J3KNW4_HUMAN	N/A	N/A	Four and a half LIM domains protein 2 OS=Homo sapiens GN=FHL2 PE=1 SV=1	TRUE	-2.56534	0.02075	22275.7	34141.8	23748.3	33437.8	13512.6	3157.5	-11866	0.652448	-0.185454
887	887	sp|O95456|PSMG1_HUMAN	N/A	N/A	Proteasome assembly chaperone 1 OS=Homo sapiens GN=PSMG1 PE=1 SV=1	TRUE	-0.479342	0.63818	7083.92	8097.41	3981.62	8501.83	4681.88	4279.48	-1013.49	0.874837	-0.0580727
888	888	sp|Q9NRP0|OSTC_HUMAN	N/A	N/A	Oligosaccharyltransferase complex subunit OSTC OS=Homo sapiens GN=OSTC PE=1 SV=1	TRUE	0.61363	0.54809	15835.8	12795.8	10405.2	4918.07	9625.28	11324.4	3039.98	1.23758	0.0925721
889	889	sp|P00403|COX2_HUMAN	N/A	N/A	Cytochrome c oxidase subunit 2 OS=Homo sapiens GN=MT-CO2 PE=1 SV=1	TRUE	-0.109205	0.9144	68854.6	69398.3	69438	72642.9	7912.2	12667.3	-543.666	0.992166	-0.00341566
890	890	sp|P51398|RT29_HUMAN	N/A	N/A	28S ribosomal protein S29, mitochondrial OS=Homo sapiens GN=DAP3 PE=1 SV=1	TRUE	0.960761	0.35097	20956.7	15646.9	14456.4	14599.3	15668.2	5422.2	5309.77	1.33935	0.126894
891	891	sp|P07858|CATB_HUMAN	N/A	N/A	Cathepsin B OS=Homo sapiens GN=CTSB PE=1 SV=3	TRUE	-2.81023	0.01257	32772	44897.5	34885.9	41110.9	7796.73	10332.8	-12125.5	0.729929	-0.13672
892	892	RRRRRsp|Q96DT6|ATG4C_HUMAN	N/A	N/A	REVERSED Cysteine protease ATG4C OS=Homo sapiens GN=ATG4C PE=1 SV=1	TRUE	-1.00892	0.32803	1309.11	3257.27	980.961	1292.28	994.322	5706.84	-1948.16	0.401905	-0.395877
893	893	sp|O95197|RTN3_HUMAN	N/A	N/A	Reticulon-3 OS=Homo sapiens GN=RTN3 PE=1 SV=2	TRUE	-0.185344	0.85529	37531.1	38692.7	38110.2	33526.3	12468.7	14071.4	-1161.54	0.96998	-0.0132371
894	894	sp|Q9H7B2|RPF2_HUMAN	N/A	N/A	Ribosome production factor 2 homolog OS=Homo sapiens GN=RPF2 PE=1 SV=2	TRUE	-1.67682	0.113	6306.47	11810.8	6187.77	16840.6	4659.4	8675.84	-5504.37	0.533956	-0.272494
895	895	sp|Q13509|TBB3_HUMAN	N/A	N/A	Tubulin beta-3 chain OS=Homo sapiens GN=TUBB3 PE=1 SV=2	TRUE	-1.73146	0.1026	330481	503027	217271	500983	270866	126528	-172546	0.656985	-0.182445
896	896	sp|Q8TCB0|IFI44_HUMAN	N/A	N/A	Interferon-induced protein 44 OS=Homo sapiens GN=IFI44 PE=2 SV=2	TRUE	2.98299	0.00879	46109.9	24522.4	55519.3	28510.2	19156.7	10216.2	21587.5	1.88032	0.274231
897	897	sp|Q96QA5|GSDMA_HUMAN	N/A	N/A	Gasdermin-A OS=Homo sapiens GN=GSDMA PE=1 SV=4	TRUE	-0.158363	0.87615	14595.3	15746.3	5906.19	11924.3	17673.9	12768.7	-1150.97	0.926905	-0.0329646
898	898	sp|O00139|KIF2A_HUMAN	N/A	N/A	Kinesin-like protein KIF2A OS=Homo sapiens GN=KIF2A PE=1 SV=3	TRUE	-1.43825	0.16964	14934.1	24254.6	10365.6	19945.3	11376.7	15765.1	-9320.5	0.615723	-0.210615
899	899	sp|P49406|RM19_HUMAN	N/A	N/A	39S ribosomal protein L19, mitochondrial OS=Homo sapiens GN=MRPL19 PE=1 SV=2	TRUE	0.464562	0.6485	7256.17	6153.17	4842.35	4662.36	6084.05	3703.89	1103	1.17926	0.0716083
900	900	sp|Q07021|C1QBP_HUMAN	N/A	N/A	Complement component 1 Q subcomponent-binding protein, mitochondrial OS=Homo sapiens GN=C1QBP PE=1 SV=1	TRUE	-0.229626	0.82129	36277.6	38266.5	43856.8	43026.2	20829.2	15535.8	-1988.93	0.948024	-0.0231806
901	901	sp|Q9NR31|SAR1A_HUMAN	N/A	N/A	GTP-binding protein SAR1a OS=Homo sapiens GN=SAR1A PE=1 SV=1	TRUE	-2.22581	0.04075	82650.9	136050	99379.7	121002	28054.7	66279.6	-53399	0.607504	-0.216451
902	902	sp|P49755|TMEDA_HUMAN	N/A	N/A	Transmembrane emp24 domain-containing protein 10 OS=Homo sapiens GN=TMED10 PE=1 SV=2	TRUE	-0.259226	0.79877	59045.6	62693.1	64016.7	54812.4	25960.2	33285.7	-3647.5	0.94182	-0.0260322
903	903	sp|P45973|CBX5_HUMAN	N/A	N/A	Chromobox protein homolog 5 OS=Homo sapiens GN=CBX5 PE=1 SV=1	TRUE	-2.31824	0.034	2337.61	5762.95	1801.66	3751.04	1776.4	4061.16	-3425.34	0.405627	-0.391873
904	904	sp|P28074|PSB5_HUMAN	N/A	N/A	Proteasome subunit beta type-5 OS=Homo sapiens GN=PSMB5 PE=1 SV=3	TRUE	-2.22648	0.0407	12924.3	55514.7	8261.17	20688.5	8431.57	56764.3	-42590.4	0.232809	-0.633
905	905	RRRRRtr|E7EU81|E7EU81_HUMAN	N/A	N/A	REVERSED Golgin subfamily B member 1 (Fragment) OS=Homo sapiens GN=GOLGB1 PE=1 SV=1	TRUE	-1.58724	0.13202	41434.1	55289.8	50887.6	65524.6	18405.3	18629.8	-13855.7	0.749399	-0.125287
906	906	sp|Q9BYD2|RM09_HUMAN	N/A	N/A	39S ribosomal protein L9, mitochondrial OS=Homo sapiens GN=MRPL9 PE=1 SV=2	TRUE	-0.100641	0.92109	36818.7	38429.3	33725.4	39043.7	39116.7	27839.2	-1610.65	0.958088	-0.0185945
907	907	tr|F8VV32|F8VV32_HUMAN	N/A	N/A	Lysozyme OS=Homo sapiens GN=LYZ PE=1 SV=1	TRUE	2.41789	0.02791	98693.5	51442.8	74275.5	59511.8	56046.4	17200.7	47250.8	1.91851	0.282965
908	908	sp|O95433|AHSA1_HUMAN	N/A	N/A	Activator of 90 kDa heat shock protein ATPase homolog 1 OS=Homo sapiens GN=AHSA1 PE=1 SV=1	TRUE	-1.34825	0.19635	24173.7	60405.9	10763.3	28333.6	22739.1	77346.9	-36232.1	0.400188	-0.397736
909	909	sp|Q9NVH1|DJC11_HUMAN	N/A	N/A	DnaJ homolog subfamily C member 11 OS=Homo sapiens GN=DNAJC11 PE=1 SV=2	TRUE	-2.14999	0.04719	210079	430718	143244	279768	164056	260518	-220639	0.487741	-0.311811
910	910	sp|Q13243|SRSF5_HUMAN	N/A	N/A	Serine/arginine-rich splicing factor 5 OS=Homo sapiens GN=SRSF5 PE=1 SV=1	TRUE	-2.47653	0.02482	11394.2	41670.4	9499.31	35225	12864	34345.8	-30276.2	0.273436	-0.563144
911	911	sp|P48735|IDHP_HUMAN	N/A	N/A	Isocitrate dehydrogenase [NADP], mitochondrial OS=Homo sapiens GN=IDH2 PE=1 SV=2	TRUE	-1.11492	0.28135	16048.4	31302.3	17272.3	18968.9	3670.29	40880.3	-15253.9	0.512691	-0.290144
912	912	sp|Q9UHV9|PFD2_HUMAN	N/A	N/A	Prefoldin subunit 2 OS=Homo sapiens GN=PFDN2 PE=1 SV=1	TRUE	1.14481	0.26913	12453.5	9260.01	9459.04	8215.66	6617.57	5122.8	3193.51	1.34487	0.128681
913	913	sp|Q13084|RM28_HUMAN	N/A	N/A	39S ribosomal protein L28, mitochondrial OS=Homo sapiens GN=MRPL28 PE=1 SV=4	TRUE	-2.7875	0.01318	1532.73	4753.59	1323.14	4301.86	1597.72	3076.23	-3220.86	0.322437	-0.491555
914	914	tr|D6RBV2|D6RBV2_HUMAN	N/A	N/A	Vesicular integral-membrane protein VIP36 OS=Homo sapiens GN=LMAN2 PE=1 SV=1	TRUE	0.250488	0.8054	27576.9	24356.7	14747.8	20572.1	35143.9	15884.8	3220.2	1.13221	0.053927
915	915	tr|E7ENV7|E7ENV7_HUMAN	N/A	N/A	Copine-8 OS=Homo sapiens GN=CPNE8 PE=1 SV=2	TRUE	-0.408755	0.68814	30540.1	33024.1	27293.5	33215.2	13094.4	12685	-2484.01	0.924782	-0.0339607
916	916	sp|P62873|GBB1_HUMAN	N/A	N/A	Guanine nucleotide-binding protein G(I)/G(S)/G(T) subunit beta-1 OS=Homo sapiens GN=GNB1 PE=1 SV=3	TRUE	-0.939889	0.36125	37447	46592	48148.7	53396.7	20892.6	20384.6	-9144.99	0.803722	-0.0948942
917	917	tr|F8WF69|F8WF69_HUMAN	N/A	N/A	Clathrin light chain A OS=Homo sapiens GN=CLTA PE=1 SV=1	TRUE	-1.90116	0.07545	17808.9	27406.3	16438	27111.1	8036.11	12836.6	-9597.4	0.649811	-0.187213
918	918	sp|P20618|PSB1_HUMAN	N/A	N/A	Proteasome subunit beta type-1 OS=Homo sapiens GN=PSMB1 PE=1 SV=2	TRUE	-0.719273	0.48235	28231.9	33465.5	32616.9	32347.9	13083.7	17473	-5233.59	0.843612	-0.0738571
919	919	sp|Q13492|PICAL_HUMAN	N/A	N/A	Phosphatidylinositol-binding clathrin assembly protein OS=Homo sapiens GN=PICALM PE=1 SV=2	TRUE	-0.480299	0.63752	93737.2	116164	101868	96613.2	88814.6	108327	-22427	0.806937	-0.0931604
920	920	sp|O15067|PUR4_HUMAN	N/A	N/A	Phosphoribosylformylglycinamidine synthase OS=Homo sapiens GN=PFAS PE=1 SV=4	TRUE	-1.1269	0.2764	57200.7	78884.7	33202.7	78429.5	38727.9	42807.4	-21684	0.725118	-0.139591
921	921	tr|G3V325|G3V325_HUMAN	N/A	N/A	Protein ATP5J2-PTCD1 OS=Homo sapiens GN=ATP5J2-PTCD1 PE=4 SV=1	TRUE	-0.926482	0.36796	34108.5	53929.2	25449.7	20528.1	32930.9	55088.2	-19820.7	0.632467	-0.198962
922	922	sp|Q12904|AIMP1_HUMAN	N/A	N/A	Aminoacyl tRNA synthase complex-interacting multifunctional protein 1 OS=Homo sapiens GN=AIMP1 PE=1 SV=2	TRUE	1.27386	0.22091	16980.9	14048.3	17390	14963.9	3247.39	6095.37	2932.61	1.20875	0.0823372
